# Supplementary material for: Diagnostic Codes in AI Prediction Models and Label Leakage of Same-Admission Clinical Outcomes
Source: JAMA Netw Open. 2025 Dec 26;8(12):e2550454. doi: 10.1001/jamanetworkopen.2025.50454 (PMC12743287; doi:10.1001/jamanetworkopen.2025.50454)
Supplement: Supplement 2. — eTable 2. Full List of Features’ Odds Ratios for the Logistic Regression Model [file jamanetwopen-e2550454-s002.xlsx]

## Sheet: Contents
Supplemental Online Content 2
Ramadan B, Liu MC, Burkhart MC, Parker WF., Beaulieu-Jones BK. Diagnostic codes in AI prediction models and label leakage of same-admission clinical outcomes. JAMA Netw Open. 2025;8(12):e2550454. doi:10.1001/jamanetworkopen.2025.50454
eTable 2. Full List of Features' Odds Ratios for the Logistic Regression Model
This supplemental material has been provided by the authors to give readers additional information about their work.

## Sheet: Logistic Regression Results
eTable 1. Full List of Features' Odds Ratio for the Logistic Regression Model
Feature	ICD9 Code	Odds ratio	95% CI lower	95% CI upper	p-value	adjusted p-value	Count Train	Count Validation	Count Test
Subdural hemorrhage following injury without mention of open intracranial wound, with prolonged (more than 24 hours) loss of consciousness without return to pre-existing conscious level	852.25	389.992	28.786	5283.55	0	0	65	3	14
Cardiac arrest	427.5	219.579	159.608	302.084	0	0	1411	142	357
Brain death	348.82	112.776	13.42	947.7	0	0	95	19	23
Encounter for palliative care	V66.7	98.037	83.158	115.579	0	0	5274	600	1410
Transient visual loss	368.12	96.115	45.581	202.676	0	0	59	10	14
Renal sclerosis, unspecified	587	69.832	43.918	111.037	0	0	165	22	61
Unspecified intracranial hemorrhage	432.9	59.517	32.956	107.486	0	0	134	19	36
Acute maxillary sinusitis	461	37.234	12.361	112.163	0	0	49	7	12
Chronic glomerulonephritis with unspecified pathological lesion in kidney	582.9	36.298	15.767	83.561	0	0	54	13	19
Subarachnoid hemorrhage following injury without mention of open intracranial wound, with prolonged (more than 24 hours) loss of consciousness without return to pre-existing conscious level	852.05	32.081	2.229	461.695	0.011	0.0431364	45	4	6
Abdominal aneurysm, ruptured	441.3	30.897	14.75	64.718	0	0	80	9	20
Postoperative shock, cardiogenic	998.01	28.644	15.669	52.365	0	0	158	14	48
Influenza due to identified avian influenza virus with other respiratory manifestations	488.02	26.001	11.719	57.689	0	0	62	7	24
Other abnormality of urination	788.69	25.949	13.064	51.54	0	0	92	4	27
Intracerebral hemorrhage	431	25.845	21.83	30.598	0	0	2309	308	507
Non-pressure chronic ulcer of other part of right foot with other specified severity	L97.518	25.702	6.97	94.777	0	0	41	3	10
Ulcer of thigh	707.11	22.749	9.761	53.016	0	0	87	9	35
Acute myeloid leukemia, in relapse	205.02	21.79	13.21	35.943	0	0	229	33	77
Viral hepatitis B with hepatic coma, acute or unspecified, without mention of hepatitis delta	70.2	21.682	7.213	65.18	0	0	31	5	3
Unspecified drug dependence, unspecified	304.9	20.961	7.809	56.266	0	0	47	7	17
Acute and chronic respiratory failure	518.84	20.659	14.435	29.569	0	0	415	60	85
Dissection of aorta, thoracoabdominal	441.03	19.304	10.085	36.951	0	0	85	21	28
Diverticulum of esophagus, acquired	530.6	19.242	10.828	34.194	0	0	131	16	47
Personal history of lymphoid leukemia	V10.61	18.786	6.988	50.506	0	0	37	2	8
Chronic osteomyelitis, pelvic region and thigh	730.15	18.698	8.642	40.459	0	0	105	16	28
Compression of brain	348.4	18.456	14.695	23.18	0	0	1299	173	298
Cardiogenic shock	785.51	17.676	14.054	22.231	0	0	1558	180	431
Acute myocardial infarction of other specified sites, initial episode of care	410.81	17.569	6.401	48.223	0	0	33	7	4
Other and unspecified intracranial hemorrhage following injury without mention of open intracranial wound, unspecified state of consciousness	853	17.257	7.505	39.68	0	0	47	6	6
Extradural hemorrhage following injury without mention of open intracranial wound, with no loss of consciousness	852.41	16.868	5.507	51.669	0	0	34	6	9
Acquired absence of organ, eye	V45.78	16.535	6.087	44.913	0	0	50	8	14
Ventricular fibrillation	427.41	16.153	11.4	22.889	0	0	617	71	137
Other malignant lymphomas, lymph nodes of head, face, and neck	202.81	15.59	8.568	28.367	0	0	131	8	33
Other antiprotozoal drugs causing adverse effects in therapeutic use	E93.15	14.971	6.034	37.143	0	0	65	12	16
Shock, unspecified	785.5	14.815	10.196	21.528	0	0	585	68	140
Tachypnea	786.06	13.911	8.719	22.195	0	0	251	37	80
Rupture of artery	447.2	13.594	4.102	45.056	0	0	32	3	7
Closed fracture of base of skull with subarachnoid, subdural, and extradural hemorrhage, unspecified state of consciousness	801.2	13.321	5.826	30.46	0	0	54	7	12
Subarachnoid hemorrhage	430	13.245	10.287	17.053	0	0	861	114	171
Benign neoplasm of duodenum, jejunum, and ileum	211.2	13.085	7.095	24.134	0	0	126	19	50
C5-C7 level with central cord syndrome	952.08	12.823	3.371	48.786	0	0	48	5	7
Malignant neoplasm of other specified part of esophagus	150.8	12.749	7.558	21.507	0	0	123	24	25
Do not resuscitate status	V49.86	12.66	11.742	13.649	0	0	14326	1601	4377
Acute myeloid leukemia, without mention of having achieved remission	205	12.558	9.552	16.51	0	0	941	132	233
Acute respiratory failure	518.81	12.413	11.064	13.927	0	0	6067	750	1546
Lesion of lateral popliteal nerve	355.3	12.158	4.578	32.289	0	0	60	9	10
Dissection of aorta, thoracic	441.01	12.151	8.282	17.829	0	0	306	49	79
Acquired cardiac septal defect	429.71	12.054	3.69	39.376	0	0	46	5	14
Left heart failure	428.1	11.983	5.499	26.11	0	0	97	3	34
Acute cor pulmonale	415	11.973	5.221	27.457	0	0	61	8	13
Other specified dermatoses	702.8	11.953	3.608	39.604	0	0	43	3	16
Complications affecting other specified body systems, not elsewhere classified	997.99	11.942	5.001	28.517	0	0	100	17	36
Other somatoform disorders	300.89	11.35	3.468	37.148	0	0	66	4	27
Open fracture of shaft of tibia alone	823.3	11.32	4.475	28.635	0	0	60	11	8
Traumatic shock	958.4	11.123	5.499	22.5	0	0	170	23	34
Contact dermatitis and other eczema due to drugs and medicines in contact with skin	692.3	11.112	3.07	40.219	0	0	45	3	13
Defibrination syndrome	286.6	10.95	6.942	17.273	0	0	533	74	98
Kyphosis associated with other conditions	737.41	10.839	4.165	28.206	0	0	46	2	11
Tabes dorsalis	94	10.66	4.516	25.163	0	0	73	3	42
Scabies	133	10.416	3.908	27.762	0	0	76	6	12
Respiratory arrest	799.1	10.334	3.509	30.437	0	0	55	9	16
Lung involvement in other diseases classified elsewhere	517.8	10.177	6.198	16.712	0	0	315	60	95
Infection with drug-resistant microorganisms, unspecified, without mention of multiple drug resistance	V09.90	9.809	2.411	39.909	0.001	0.00521429	39	3	12
Anoxic brain damage	348.1	9.742	6.209	15.284	0	0	607	67	158
Hemophagocytic syndromes	288.4	9.679	4.421	21.187	0	0	90	11	28
Other specified diseases of pulmonary circulation	417.8	9.65	3.691	25.225	0	0	58	1	15
Ulcer of esophagus with bleeding	530.21	9.647	5.121	18.172	0	0	124	16	25
Other pulmonary insufficiency, not elsewhere classified	518.82	9.628	6.871	13.491	0	0	513	60	117
Muscular wasting and disuse atrophy, not elsewhere classified	728.2	9.613	3.526	26.206	0	0	72	19	30
Acute on chronic graft-versus-host disease	279.53	9.592	2.896	31.775	0	0	42	4	11
Malignant neoplasm of other parts of bronchus or lung	162.8	9.576	7.48	12.258	0	0	571	85	119
Malignant neoplasm of uterus, part unspecified	179	9.398	4.076	21.667	0	0	74	10	21
Closed fracture of mandible, unspecified site	802.2	9.198	2.956	28.627	0	0	44	6	7
Paralysis, unspecified	344.9	8.957	3.467	23.137	0	0	65	5	9
Senile dementia with delirium	290.3	8.682	4.053	18.599	0	0	58	11	13
Other shock without mention of trauma	785.59	8.622	6.715	11.072	0	0	1130	135	303
Acute and chronic respiratory failure following trauma and surgery	518.53	8.613	6.492	11.428	0	0	905	61	344
Other specified disorders of male genital organs	608.89	8.604	3.333	22.209	0	0	71	10	15
Generalized convulsive epilepsy, with intractable epilepsy	345.11	8.528	4.152	17.518	0	0	102	3	35
Brain conditions nec	348.8	8.499	4.4	16.417	0	0	77	10	13
Occlusion and stenosis of other specified precerebral artery with cerebral infarction	433.81	8.46	2.412	29.681	0.001	0.00521429	41	3	8
Disturbances of sensation of smell and taste	781.1	8.349	2.978	23.408	0	0	67	13	16
Closed fracture of midcervical section of neck of femur	820.02	8.233	3.774	17.96	0	0	64	4	23
Renal failure, unspecified	586	8.159	3.995	16.663	0	0	87	4	17
Opiate antagonists causing adverse effects in therapeutic use	E94.01	7.984	2.563	24.87	0	0	35	2	11
Atherosclerosis of autologous vein bypass graft of the extremities	440.31	7.963	5.048	12.562	0	0	280	27	93
Closed fracture of first cervical vertebra	805.01	7.888	4.761	13.07	0	0	206	22	40
Burkitt's tumor or lymphoma, unspecified site, extranodal and solid organ sites	200.2	7.803	3.883	15.681	0	0	167	16	37
Malignant neoplasm of lower third of esophagus	150.5	7.748	3.641	16.488	0	0	78	5	21
Congenital factor IX disorder	286.1	7.747	2.298	26.12	0.001	0.00521429	35	0	0
Ventricular septal defect	745.4	7.507	3.232	17.436	0	0	73	4	14
Closed fracture of vault of skull without mention of intracranial injury, unspecified state of consciousness	800	7.475	2.768	20.188	0	0	87	9	11
Foreign body in respiratory tree, unspecified	934.9	7.459	4.598	12.1	0	0	324	39	95
Septicemia due to gram-negative organism, unspecified	38.4	7.447	3.693	15.015	0	0	123	12	40
Narcolepsy, without cataplexy	347	7.385	3.407	16.011	0	0	149	15	46
Flaccid hemiplegia and hemiparesis affecting unspecified side	342	7.384	3.17	17.201	0	0	68	9	16
Closed fracture of third cervical vertebra	805.03	7.292	3.447	15.424	0	0	91	10	26
Infected postoperative seroma	998.51	7.253	3.436	15.313	0	0	124	21	44
Chronic glomerulonephritis in diseases classified elsewhere	582.81	7.181	2.328	22.151	0.001	0.00521429	120	8	45
Acute pulmonary manifestations due to radiation	508	7.073	2.471	20.245	0	0	46	10	18
Acromegaly and gigantism	253	7.001	1.826	26.84	0.005	0.0217162	34	3	10
Schizophrenic disorders, residual type, unspecified	295.6	6.974	2.204	22.064	0.001	0.00521429	45	6	10
Other specified disorders resulting from impaired renal function	588.89	6.935	3.674	13.092	0	0	142	15	42
Other specified disorders of the teeth and supporting structures	525.8	6.849	3.545	13.231	0	0	175	16	28
Quadriplegia, unspecified	344	6.828	4.108	11.348	0	0	290	26	113
Synovial cyst of popliteal space	727.51	6.769	3.583	12.789	0	0	140	19	61
Generalized and unspecified atherosclerosis	440.9	6.76	1.888	24.206	0.003	0.0140074	33	5	16
Other pulmonary insufficiency, not elsewhere classified, following trauma and surgery	518.52	6.749	3.991	11.414	0	0	222	37	41
Other chronic otitis externa	380.23	6.682	1.739	25.682	0.006	0.0254196	40	4	15
Accidental fall from commode	E88.46	6.547	3.634	11.793	0	0	162	23	59
Effusion of joint, pelvic region and thigh	719.05	6.471	1.721	24.334	0.006	0.0254196	39	4	16
Acute myocardial infarction of inferolateral wall, initial episode of care	410.21	6.391	4.151	9.84	0	0	266	31	79
Genetic susceptibility to other malignant neoplasm	V84.09	6.365	2.125	19.061	0.001	0.00521429	59	9	19
Osteoarthrosis, localized, primary, ankle and foot	715.17	6.286	1.901	20.779	0.003	0.0140074	87	12	25
Other suppurative peritonitis	567.29	6.249	3.387	11.531	0	0	182	26	39
Injury to other specified blood vessels of head and neck	900.89	6.249	1.444	27.048	0.014	0.053144	32	4	4
Bronchopneumonia, organism unspecified	485	6.24	2.296	16.961	0	0	58	5	13
Alcoholic gastritis, with hemorrhage	535.31	6.217	0.995	38.857	0.051	0.154753	36	4	19
Other injury of abdomen	959.12	6.21	1.861	20.72	0.003	0.0140074	41	7	13
Malignant neoplasm of supraglottis	161.1	6.201	1.688	22.783	0.006	0.0254196	42	5	13
Aftercare for healing traumatic fracture of upper arm	V54.11	6.188	3.171	12.075	0	0	94	17	34
Contusion of orbital tissues	921.2	6.152	3.385	11.179	0	0	168	20	42
Late effects of intracranial abscess or pyogenic infection	326	6.042	2.042	17.879	0.001	0.00521429	52	5	24
Acute myocardial infarction of unspecified site, initial episode of care	410.91	6.015	3.778	9.576	0	0	281	31	80
Macroglobulinemia	273.3	5.982	3.272	10.936	0	0	158	16	57
Acute vascular insufficiency of intestine	557	5.978	4.391	8.137	0	0	699	94	179
Postoperative shock, not elsewhere classified	998	5.975	2.954	12.084	0	0	89	10	19
Vascular complications of other vessels	997.79	5.94	2.539	13.894	0	0	75	12	16
Reticulosarcoma, unspecified site, extranodal and solid organ sites	200	5.922	3.808	9.209	0	0	475	100	140
Systemic inflammatory response syndrome due to noninfectious process with acute organ dysfunction	995.94	5.909	2.332	14.969	0	0	68	6	20
Functional disturbances following cardiac surgery	429.4	5.893	3.689	9.413	0	0	345	36	103
Perforation of intestine	569.83	5.892	3.813	9.106	0	0	382	60	114
Hodgkin's disease, unspecified type, unspecified site, extranodal and solid organ sites	201.9	5.879	3.898	8.867	0	0	323	23	87
Malignant neoplasm of specified parts of peritoneum	158.8	5.859	2.555	13.437	0	0	69	4	11
Injury to other intra-abdominal organs with open wound into cavity, peritoneum	868.13	5.801	1.207	27.869	0.028	0.0940602	49	3	7
Chronic vascular insufficiency of intestine	557.1	5.763	4.018	8.267	0	0	426	81	85
Cardiotonic glycosides and drugs of similar action causing adverse effects in therapeutic use	E94.21	5.741	2.884	11.429	0	0	70	6	19
Dermatophytosis of other specified sites	110.8	5.664	1.88	17.067	0.002	0.00978351	41	5	11
Intracranial injury of other and unspecified nature without mention of open intracranial wound, with no loss of consciousness	854.01	5.649	2.178	14.648	0	0	76	9	20
Nutritional and metabolic cardiomyopathy	425.7	5.631	2.469	12.843	0	0	89	9	28
Open fracture of shaft of femur	821.11	5.626	1.597	19.828	0.007	0.0291041	40	3	3
Closed fracture of seven ribs	807.07	5.598	2.325	13.482	0	0	70	5	12
Accidental puncture or laceration during a procedure, not elsewhere classified	998.2	5.52	3.973	7.67	0	0	1003	126	244
Tumor lysis syndrome	277.88	5.487	3.108	9.688	0	0	222	18	59
Acute respiratory failure following trauma and surgery	518.51	5.46	4.766	6.254	0	0	5400	583	1545
Cerebral artery occlusion, unspecified with cerebral infarction	434.91	5.458	4.558	6.535	0	0	2154	243	573
Antifungal antibiotics causing adverse effects in therapeutic use	E93.01	5.452	1.676	17.734	0.005	0.0217162	54	5	16
Myopathy, unspecified	359.9	5.427	1.825	16.141	0.002	0.00978351	74	13	35
Calculus of bile duct with other cholecystitis, with obstruction	574.41	5.42	2.319	12.665	0	0	81	7	18
Acquired hemolytic anemia, unspecified	283.9	5.404	3.367	8.674	0	0	230	23	55
Cerebral degeneration in diseases classified elsewhere	331.7	5.353	2.204	13.005	0	0	104	13	24
Accidental fall on or from other stairs or steps	E88.09	5.352	4.337	6.604	0	0	2069	248	502
Accidental fall on or from sidewalk curb	E88.01	5.299	2.551	11.008	0	0	127	18	44
Other causes of encephalitis and encephalomyelitis	323.81	5.268	1.557	17.831	0.008	0.0327594	54	3	15
Mechanical complication of colostomy and enterostomy	569.62	5.261	2.578	10.738	0	0	179	23	53
Asphyxiation and strangulation	994.7	5.1	0.388	66.994	0.215	0.454168	32	2	2
Closed fracture of one or more phalanges of foot	826	5.097	2.306	11.268	0	0	121	15	26
Hemarthrosis, lower leg	719.16	5.083	2.069	12.486	0	0	94	6	31
Lichen planus	697	5.068	1.949	13.178	0.001	0.00521429	70	4	14
Peripheral T cell lymphoma, unspecified site, extranodal and solid organ sites	202.7	4.972	1.639	15.08	0.005	0.0217162	55	2	9
Acute kidney failure with other specified pathological lesion in kidney	584.8	4.964	2.472	9.97	0	0	166	22	67
Esophageal varices in diseases classified elsewhere, with bleeding	456.2	4.931	3.348	7.264	0	0	411	57	90
Other myeloid leukemia, in relapse	205.82	4.929	0.827	29.379	0.08	0.216914	34	0	3
Other myopathies	359.89	4.925	1.538	15.776	0.007	0.0291041	92	9	47
Other complications due to unspecified device, implant, and graft	996.7	4.86	1.424	16.585	0.012	0.0464343	48	3	7
Overflow incontinence	788.38	4.859	2.023	11.672	0	0	103	13	35
Malignant neoplasm of liver, not specified as primary or secondary	155.2	4.79	1.717	13.364	0.003	0.0140074	42	7	13
Acute bronchiolitis due to other infectious organisms	466.19	4.777	1.668	13.68	0.004	0.0178425	57	8	17
Mitral valve insufficiency and aortic valve insufficiency	396.3	4.775	3.362	6.782	0	0	375	53	112
Other sequelae of chronic liver disease	572.8	4.771	3.717	6.124	0	0	1413	147	416
Spontaneous tension pneumothorax	512	4.742	1.346	16.701	0.015	0.0560433	43	7	15
Other specified noninflammatory disorders of vagina	623.8	4.733	2.81	7.972	0	0	230	25	63
Other abnormal heart sounds	785.3	4.656	1.011	21.45	0.048	0.146942	56	10	28
Pulmonary insufficiency following trauma and surgery	518.5	4.625	3.372	6.342	0	0	508	56	111
Inclusion body myositis	359.71	4.588	1.446	14.56	0.01	0.0399579	33	7	9
Primary pulmonary hypertension	416	4.581	3.268	6.422	0	0	283	32	82
Hematemesis	578	4.575	3.486	6.005	0	0	1098	147	333
Acute lymphoid leukemia, without mention of having achieved remission	204	4.569	2.862	7.292	0	0	349	5	48
Foreign body in trachea	934	4.567	1.177	17.715	0.028	0.0940602	41	4	8
Stridor	786.1	4.54	1.773	11.622	0.002	0.00978351	76	8	22
Hypersplenism	289.4	4.531	1.71	12.006	0.002	0.00978351	71	10	26
Other decreased white blood cell count	288.59	4.472	0.765	26.156	0.096	0.250975	39	2	8
Sepsis	995.91	4.464	3.569	5.583	0	0	1990	211	579
Attention to other artificial opening of urinary tract	V55.6	4.46	1.918	10.367	0.001	0.00521429	106	13	33
Poisoning by other specified central nervous system stimulants	970.8	4.457	0.574	34.622	0.153	0.356093	43	5	18
Occlusion and stenosis of vertebral artery with cerebral infarction	433.21	4.418	1.889	10.333	0.001	0.00521429	91	4	20
Empyema with fistula	510	4.41	1.911	10.18	0.001	0.00521429	96	15	32
Condyloma acuminatum	78.11	4.409	1.339	14.513	0.015	0.0560433	89	19	44
Subdural hemorrhage	432.1	4.404	3.388	5.725	0	0	807	111	176
Other thalassemia	282.49	4.36	2.396	7.933	0	0	167	26	28
Myocarditis, unspecified	429	4.353	1.465	12.939	0.008	0.0327594	57	11	18
Unspecified disorder of stomach and duodenum	537.9	4.339	2.072	9.088	0	0	122	10	36
Infection by dematiacious fungi (Phaehyphomycosis)	117.8	4.314	1.377	13.511	0.012	0.0464343	50	3	27
Aftercare for healing traumatic fracture of other bone	V54.19	4.276	2.677	6.831	0	0	278	44	100
Accidental fall from wheelchair	E88.43	4.272	2.631	6.937	0	0	282	29	86
Unspecified vascular insufficiency of intestine	557.9	4.26	2.961	6.129	0	0	513	72	166
Nonspecific abnormal results of pulmonary function study	794.2	4.226	1.084	16.482	0.038	0.120307	39	6	11
Other malignant lymphomas, unspecified site, extranodal and solid organ sites	202.8	4.191	3.419	5.138	0	0	1823	246	556
Arterial embolism and thrombosis of upper extremity	444.21	4.19	2.291	7.665	0	0	167	30	35
Stomatitis and mucositis, unspecified	528	4.168	2.784	6.242	0	0	467	55	90
Chronic ulcer of unspecified site	707.9	4.166	1.983	8.752	0	0	178	12	72
Multiple myeloma, in relapse	203.02	4.164	2.172	7.982	0	0	204	14	53
Thoracic aortic ectasia	447.71	4.159	1.945	8.895	0	0	141	14	42
Burkitt's tumor or lymphoma, lymph nodes of multiple sites	200.28	4.152	0.668	25.809	0.127	0.310027	31	6	3
Hypothermia not associated with low environmental temperature	780.65	4.088	2.519	6.636	0	0	303	26	96
Dementia with lewy bodies	331.82	4.066	2.704	6.114	0	0	671	59	172
Angiodysplasia of intestine with hemorrhage	569.85	4.064	2.36	6.996	0	0	211	33	73
Other generalized ischemic cerebrovascular disease	437.1	4.061	1.798	9.173	0.001	0.00521429	105	6	19
Acute apical periodontitis of pulpal origin	522.4	4.056	1.873	8.783	0	0	112	10	28
Chondrocalcinosis, unspecified, lower leg	712.36	4.035	1.568	10.386	0.004	0.0178425	94	9	30
Estrogen receptor negative status (ER-)	V86.1	4.016	1.768	9.122	0.001	0.00521429	173	13	71
Coronary vasodilators causing adverse effects in therapeutic use	E94.24	3.975	1.856	8.511	0	0	100	15	38
Mood disorder in conditions classified elsewhere	293.83	3.974	1.217	12.973	0.022	0.0773259	72	5	11
Systemic sclerosis	710.1	3.972	2.572	6.134	0	0	422	32	142
Other specified disorders of esophagus	530.89	3.954	1.826	8.563	0	0	128	12	39
Aspiration of fluid as the cause of abnormal reaction of patient, or of later complication, without mention of misadventure at time of procedure	E87.94	3.936	1.987	7.794	0	0	233	29	59
Staphylococcus infection in conditions classified elsewhere and of unspecified site, staphylococcus, unspecified	41.1	3.924	2.181	7.058	0	0	218	24	64
Heparin-induced thrombocytopenia (HIT)	289.84	3.918	2.414	6.361	0	0	262	33	103
Acute venous embolism and thrombosis of subclavian veins	453.85	3.912	2.243	6.824	0	0	268	32	68
Pemphigoid	694.5	3.884	2.023	7.46	0	0	132	13	50
Osteoarthrosis, localized, not specified whether primary or secondary, hand	715.34	3.863	1.444	10.332	0.007	0.0291041	74	8	17
Open-angle glaucoma, unspecified	365.1	3.851	1.934	7.671	0	0	184	22	94
Infection of colostomy or enterostomy	569.61	3.85	1.258	11.78	0.018	0.0652607	74	8	28
Secondary and unspecified malignant neoplasm of lymph nodes of multiple sites	196.8	3.83	2.545	5.764	0	0	308	44	82
Diabetes insipidus	253.5	3.817	1.881	7.746	0	0	232	33	86
Hemorrhage, unspecified	459	3.801	2.155	6.707	0	0	189	18	44
Subarachnoid hemorrhage following injury without mention of open intracranial wound, with brief (less than one hour) loss of consciousness	852.02	3.792	2.003	7.179	0	0	172	14	36
Multiple myeloma, without mention of having achieved remission	203	3.784	3.058	4.682	0	0	1649	167	500
Other specified aftercare	V58.89	3.782	2.397	5.968	0	0	468	43	167
Reticulosarcoma, lymph nodes of multiple sites	200.08	3.765	1.968	7.201	0	0	295	83	49
Deficiency of vitamin K	269	3.761	1.756	8.053	0.001	0.00521429	103	6	34
Malignant neoplasm of pancreatic duct	157.3	3.76	1.55	9.12	0.003	0.0140074	89	4	13
Unspecified accident	E92.89	3.732	2.791	4.99	0	0	1304	174	404
Peritonitis (acute) generalized	567.21	3.724	1.701	8.154	0.001	0.00521429	100	11	21
Procedure not carried out for other reasons	V64.3	3.718	2.324	5.946	0	0	307	29	83
Chondrocalcinosis, unspecified, site unspecified	712.3	3.683	1.808	7.5	0	0	164	10	59
Hemorrhage of gastrointestinal tract, unspecified	578.9	3.638	3.047	4.344	0	0	2204	253	680
Pneumonia due to respiratory syncytial virus	480.1	3.619	1.282	10.213	0.015	0.0560433	48	7	21
Other malignant lymphomas, intra-abdominal lymph nodes	202.83	3.602	1.636	7.929	0.001	0.00521429	149	12	44
Other and unspecified disc disorder, lumbar region	722.93	3.578	2.013	6.36	0	0	333	39	80
Closed fracture of four ribs	807.04	3.575	1.977	6.462	0	0	169	26	32
Other forms of nystagmus	379.56	3.571	1.288	9.903	0.014	0.053144	95	10	10
Subdural hemorrhage following injury without mention of open intracranial wound, with loss of consciousness of unspecified duration	852.26	3.568	2.324	5.479	0	0	405	63	96
NIHSS score 9	R29.709	3.553	0.885	14.266	0.074	0.204294	34	1	7
Chronic hypotension	458.1	3.551	2.366	5.328	0	0	527	51	167
Nonproliferative diabetic retinopathy NOS	362.03	3.544	1.098	11.437	0.034	0.110123	46	6	18
Postprocedural hematoma of a musculoskeletal structure following a musculoskeletal system procedure	M96.840	3.542	0.751	16.709	0.11	0.278745	72	5	22
Methicillin resistant Staphylococcus aureus septicemia	38.12	3.522	2.214	5.602	0	0	327	29	96
Aneurysm of artery of lower extremity	442.3	3.517	2.343	5.281	0	0	423	37	114
Intussusception	560	3.515	1.462	8.449	0.005	0.0217162	95	10	20
Unspecified allergic alveolitis and pneumonitis	495.9	3.487	1.363	8.923	0.009	0.036461	53	5	12
Other transfusion reaction	999.89	3.47	1.568	7.677	0.002	0.00978351	111	11	29
Poisoning by other antihypertensive agents	972.6	3.469	0.685	17.571	0.133	0.321982	85	13	35
Alcoholic liver damage, unspecified	571.3	3.465	2.104	5.705	0	0	439	46	112
Corns and callosities	700	3.452	0.869	13.722	0.078	0.212707	47	2	19
Personal history of (corrected) congenital malformations of heart and circulatory system	V13.65	3.444	1.181	10.041	0.024	0.0827466	97	5	36
Viremia, unspecified	790.8	3.437	2.038	5.799	0	0	373	31	109
Hypotension of hemodialysis	458.21	3.414	2.088	5.581	0	0	319	30	112
Pneumonitis due to inhalation of food or vomitus	507	3.407	3.017	3.847	0	0	4810	544	1294
Arteriovenous fistula, acquired	447	3.395	1.68	6.861	0.001	0.00521429	126	9	27
Other benign neoplasm of connective and other soft tissue, site unspecified	215.9	3.392	0.905	12.704	0.07	0.197268	51	3	20
Choleperitonitis	567.81	3.384	0.712	16.083	0.125	0.305932	36	4	5
Other complications due to renal dialysis device, implant, and graft	996.73	3.382	2.625	4.359	0	0	1731	188	528
Bladder neck obstruction	596	3.379	1.987	5.744	0	0	257	35	68
Other spontaneous pneumothorax	512.8	3.358	1.926	5.856	0	0	141	15	17
Arterial embolism and thrombosis of lower extremity	444.22	3.351	2.383	4.712	0	0	591	64	140
Pressure ulcer, unspecified stage	707.2	3.332	2.145	5.175	0	0	354	43	94
Chronic or unspecified duodenal ulcer with hemorrhage, without mention of obstruction	532.4	3.33	2.2	5.038	0	0	459	73	124
Nonspecific low blood pressure reading	796.3	3.326	1.766	6.266	0	0	183	20	60
Absence of menstruation	626	3.324	0.996	11.094	0.051	0.154753	78	14	28
Hypotension, unspecified	458.9	3.321	2.992	3.687	0	0	6902	829	2144
Subdural hemorrhage following injury without mention of open intracranial wound, with no loss of consciousness	852.21	3.318	2.637	4.175	0	0	1043	146	254
Acute osteomyelitis, pelvic region and thigh	730.05	3.316	0.861	12.775	0.081	0.218844	53	8	11
Severe sepsis	995.92	3.286	2.738	3.945	0	0	4324	536	1202
Carcinoid syndrome	259.2	3.286	0.584	18.496	0.177	0.397099	51	1	7
Unspecified osteomyelitis, ankle and foot	730.27	3.283	2.059	5.233	0	0	474	65	168
Surgical or other procedure not carried out because of patient's decision	V64.2	3.283	2.094	5.149	0	0	334	39	95
Unspecified transient mental disorder in conditions classified elsewhere	293.9	3.265	1.773	6.01	0	0	120	12	21
Accidental poisoning by other opiates and related narcotics	E85.02	3.261	0.726	14.644	0.123	0.30299	102	11	21
Acute kidney failure with lesion of tubular necrosis	584.5	3.25	2.793	3.783	0	0	4010	410	1152
Chronic pulmonary heart disease, unspecified	416.9	3.234	1.74	6.011	0	0	123	21	38
Other finger(s) amputation status	V49.62	3.232	1.73	6.036	0	0	220	11	61
Secondary diabetes mellitus with ketoacidosis, not stated as uncontrolled, or unspecified	249.1	3.226	1.348	7.716	0.008	0.0327594	116	10	31
Osteitis deformans without mention of bone tumor	731	3.216	1.767	5.854	0	0	156	19	53
Hypersensitivity angiitis, unspecified	446.2	3.194	0.617	16.54	0.166	0.376876	33	5	10
Septic shock	785.52	3.183	2.664	3.802	0	0	4362	488	1219
Gender identity disorder in adolescents or adults	302.85	3.182	0.762	13.297	0.113	0.284072	85	15	29
Other specified hemiplegia and hemiparesis affecting unspecified side	342.8	3.178	1.132	8.922	0.028	0.0940602	60	9	14
Other diseases of respiratory system, not elsewhere classified	519.8	3.175	1.388	7.262	0.006	0.0254196	132	14	52
Kyphosis (acquired) (postural)	737.1	3.161	2.001	4.993	0	0	324	25	80
Other specified disorders of pancreatic internal secretion	251.8	3.158	1.114	8.952	0.031	0.102595	51	4	12
Unspecified fall	E88.89	3.15	2.724	3.644	0	0	5449	637	1572
Nontraumatic compartment syndrome of abdomen	729.73	3.15	0.843	11.768	0.088	0.2336	95	15	31
Other cerebral degeneration	331.89	3.13	0.444	22.076	0.252	0.50294	36	6	10
Acute myocardial infarction of inferoposterior wall, initial episode of care	410.31	3.125	1.513	6.457	0.002	0.00978351	113	9	30
Other and unspecified cerebral laceration and contusion, without mention of open intracranial wound, with loss of consciousness of unspecified duration	851.86	3.12	1.159	8.396	0.024	0.0827466	54	7	5
Closed fracture of scapula, other	811.09	3.118	1.212	8.022	0.018	0.0652607	85	9	20
Other and unspecified postsurgical nonabsorption	579.3	3.107	1.92	5.027	0	0	411	21	112
Polyneuropathy in malignant disease	357.3	3.103	0.926	10.396	0.066	0.189227	40	8	7
Emphysematous bleb	492	3.087	2.312	4.121	0	0	905	80	275
Cachexia	799.4	3.084	2.485	3.827	0	0	1600	174	480
Unspecified peritonitis	567.9	3.076	1.911	4.952	0	0	272	36	87
Bandemia	288.66	3.066	0.907	10.357	0.071	0.199641	59	8	22
Secondary malignant neoplasm of pleura	197.2	3.06	2.261	4.142	0	0	525	66	156
Personal history of alcoholism	V11.3	3.057	1.887	4.953	0	0	355	39	98
Benign neoplasm of rectum and anal canal	211.4	3.055	1.308	7.131	0.01	0.0399579	121	6	41
Thoracic aneurysm without mention of rupture	441.2	3.054	2.309	4.039	0	0	925	104	256
Obstructive hydrocephalus	331.4	3.046	2.32	4	0	0	945	127	208
Heteronymous bilateral field defects	368.47	3.044	1.192	7.772	0.02	0.0715551	79	9	24
Other anxiety states	300.09	3.032	1.961	4.687	0	0	718	50	241
Traumatic hemothorax without mention of open wound into thorax	860.2	3.021	1.486	6.143	0.002	0.00978351	137	19	40
Coma	780.01	3.016	1.72	5.289	0	0	445	70	97
Central retinal artery occlusion	362.31	3.012	1.051	8.631	0.04	0.125384	56	3	8
Heart failure, unspecified	428.9	3	1.132	7.95	0.027	0.0914291	73	14	32
Foreign body in main bronchus	934.1	2.999	1.607	5.595	0.001	0.00521429	180	29	49
Closed fracture of orbital floor (blow-out)	802.6	2.98	1.832	4.846	0	0	414	42	79
Personal history of malignant neoplasm of brain	V10.85	2.979	1.667	5.325	0	0	222	36	77
Injury to liver without mention of open wound into cavity laceration, unspecified	864.05	2.977	1.228	7.219	0.016	0.0591392	110	10	16
Postprocedural aspiration pneumonia	997.32	2.973	1.441	6.136	0.003	0.0140074	169	29	46
Pressure ulcer, stage III	707.23	2.971	1.958	4.507	0	0	360	52	101
Anemias due to disorders of glutathione metabolism	282.2	2.963	1.536	5.714	0.001	0.00521429	229	28	101
Closed fracture of sternal end of clavicle	810.01	2.961	0.871	10.065	0.082	0.22076	41	2	6
Intracranial injury of other and unspecified nature without mention of open intracranial wound, with loss of consciousness of unspecified duration	854.06	2.956	1.141	7.659	0.026	0.0885961	96	14	28
Ulceration of intestine	569.82	2.935	1.6	5.385	0.001	0.00521429	231	36	67
Unspecified non-arthropod-borne viral diseases of central nervous system	49.9	2.935	0.853	10.102	0.088	0.2336	42	5	11
Pulmonary diseases due to other mycobacteria	31	2.929	1.307	6.563	0.009	0.036461	104	21	26
Hypoglycemia, unspecified	251.2	2.919	2.131	3.999	0	0	910	95	232
Subdural hemorrhage following injury without mention of open intracranial wound, unspecified state of consciousness	852.2	2.918	1.802	4.725	0	0	203	28	34
Cystic kidney disease, unspecified	753.1	2.915	1.478	5.751	0.002	0.00978351	128	23	43
Accidental cut, puncture, perforation or hemorrhage during endoscopic examination	E87.04	2.914	1.293	6.571	0.01	0.0399579	59	7	16
Flaccid hemiplegia and hemiparesis affecting nondominant side	342.02	2.89	1.159	7.211	0.023	0.0799524	70	8	12
Secondary malignant neoplasm of other parts of nervous system	198.4	2.868	1.983	4.15	0	0	354	38	69
Chronic osteomyelitis, ankle and foot	730.17	2.865	1.871	4.387	0	0	634	64	211
Other and unspecified intracranial hemorrhage following injury without mention of open intracranial wound, with loss of consciousness of unspecified duration	853.06	2.865	1.093	7.508	0.032	0.104808	83	8	11
Streptococcus infection in conditions classified elsewhere and of unspecified site, streptococcus, group A	41.01	2.85	1.415	5.741	0.003	0.0140074	163	25	39
Malignant neoplasm of liver, secondary	197.7	2.841	2.465	3.274	0	0	4042	513	1041
Other specified disorders of kidney and ureter	593.89	2.83	1.258	6.365	0.012	0.0464343	122	7	29
Central retinal vein occlusion	362.35	2.827	0.765	10.45	0.119	0.295244	37	1	4
Diverticulosis of colon with hemorrhage	562.12	2.824	1.949	4.093	0	0	682	78	173
Allergic purpura	287	2.819	0.541	14.695	0.219	0.458535	44	8	10
Other kyphoscoliosis and scoliosis	737.39	2.809	1.657	4.762	0	0	459	46	115
Lymphosarcoma, unspecified site, extranodal and solid organ sites	200.1	2.797	0.84	9.313	0.094	0.246766	46	8	12
Antiallergic and antiemetic drugs causing adverse effects in therapeutic use	E93.30	2.788	1.149	6.766	0.023	0.0799524	109	8	22
Other specified disorders of uterus, not elsewhere classified	621.8	2.777	0.657	11.73	0.165	0.375054	322	24	93
Malignant neoplasm of other specified sites of pancreas	157.8	2.776	1.844	4.179	0	0	269	38	77
Orbital cellulitis	376.01	2.769	0.919	8.341	0.07	0.197268	65	6	10
Dissection of aorta, abdominal	441.02	2.762	1.379	5.534	0.004	0.0178425	148	19	32
Congenital quadriplegia	343.2	2.752	0.896	8.453	0.077	0.210585	55	8	11
Infection and inflammatory reaction due to other internal orthopedic device, implant, and graft	996.67	2.751	1.586	4.771	0	0	498	55	121
Other neutropenia	288.09	2.751	1.165	6.498	0.021	0.0742926	117	17	25
Secondary malignant neoplasm of skin	198.2	2.748	1.602	4.715	0	0	183	23	58
Acute myocardial infarction of other inferior wall, subsequent episode of care	410.42	2.744	0.683	11.022	0.155	0.359206	35	6	10
Necrotizing fasciitis	728.86	2.737	1.387	5.401	0.004	0.0178425	160	13	39
Malignant neoplasm of pyloric antrum	151.2	2.736	0.998	7.498	0.05	0.152327	70	9	21
Infection of gastrostomy	536.41	2.73	0.932	7.995	0.067	0.191227	77	4	21
Congenital factor XI deficiency	286.2	2.729	0.821	9.076	0.101	0.261704	71	2	9
Mechanical complication of tracheostomy	519.02	2.727	1.387	5.362	0.004	0.0178425	170	24	40
Hemorrhage complicating a procedure	998.11	2.718	2.222	3.324	0	0	2434	301	677
Acute myocardial infarction of anterolateral wall, initial episode of care	410.01	2.718	1.523	4.851	0.001	0.00521429	232	27	54
Venous embolism and thrombosis of superficial vessels of lower extremity	453.6	2.71	1.383	5.308	0.004	0.0178425	158	12	42
Hemiplegia, unspecified, affecting unspecified side	342.9	2.696	2.04	3.563	0	0	707	99	207
Chronic rhinitis	472	2.693	1.215	5.973	0.015	0.0560433	173	14	57
Postoperative shock, septic	998.02	2.682	0.814	8.841	0.105	0.269675	52	7	13
Acute alcoholic hepatitis	571.1	2.668	1.973	3.608	0	0	1375	143	389
Other mechanical complication of other internal orthopedic device, implant, and graft	996.49	2.667	1.625	4.376	0	0	497	53	107
Torticollis, unspecified	723.5	2.665	0.989	7.181	0.053	0.15942	89	9	22
Pressure ulcer, ankle	707.06	2.662	1.37	5.172	0.004	0.0178425	129	5	26
Acute coronary occlusion without myocardial infarction	411.81	2.658	0.875	8.073	0.085	0.226906	50	8	16
Aplastic anemia, unspecified	284.9	2.649	1.04	6.748	0.041	0.12799	96	11	50
Hemoptysis, unspecified	786.3	2.643	1.94	3.6	0	0	729	71	226
Accidental fall from chair	E88.42	2.641	1.616	4.317	0	0	334	34	95
Contusion of chest wall	922.1	2.64	1.387	5.025	0.003	0.0140074	221	30	59
Osteoarthrosis, localized, primary, hand	715.14	2.639	0.888	7.844	0.081	0.218844	150	20	36
Infertility, female, of unspecified origin	628.9	2.634	0.806	8.612	0.109	0.277136	86	16	25
Diabetes with ketoacidosis, type II or unspecified type, uncontrolled	250.12	2.63	1.551	4.459	0	0	242	31	90
Oliguria and anuria	788.5	2.629	1.961	3.526	0	0	986	117	253
Unspecified hypertensive heart disease without heart failure	402.9	2.618	1.008	6.798	0.048	0.146942	83	8	22
Unspecified disorder of kidney and ureter	593.9	2.616	2.064	3.317	0	0	1306	153	354
Acidosis	276.2	2.608	2.384	2.854	0	0	12040	1391	3493
Pressure ulcer, stage II	707.22	2.608	1.987	3.423	0	0	1126	173	285
Spontaneous bacterial peritonitis	567.23	2.605	1.908	3.556	0	0	648	83	161
Emphysema (subcutaneous) (surgical) resulting from procedure	998.81	2.6	1.37	4.936	0.003	0.0140074	190	30	44
Thoracoabdominal aneurysm, without mention of rupture	441.7	2.593	1.254	5.36	0.01	0.0399579	102	16	26
Post traumatic seizures	780.33	2.593	0.653	10.298	0.176	0.395557	49	4	8
Pathologic fracture of neck of femur	733.14	2.592	1.48	4.541	0.001	0.00521429	194	24	50
Other venous embolism and thrombosis of inferior vena cava	453.2	2.59	1.365	4.914	0.004	0.0178425	149	18	43
Malignant neoplasm of peritoneum, unspecified	158.9	2.579	0.93	7.15	0.069	0.195029	61	7	12
Hemorrhage of rectum and anus	569.3	2.572	1.882	3.514	0	0	954	110	284
Closed fracture of sixth cervical vertebra	805.06	2.568	1.429	4.616	0.002	0.00978351	236	23	46
Herpes simplex with other specified complications	54.79	2.551	0.623	10.441	0.193	0.421051	41	7	5
Other specified disorders of peritoneum	568.89	2.535	1.365	4.709	0.003	0.0140074	239	22	49
Cauda equina syndrome without mention of neurogenic bladder	344.6	2.535	1.229	5.228	0.012	0.0464343	171	22	55
Occlusion and stenosis of basilar artery with cerebral infarction	433.01	2.528	0.739	8.65	0.139	0.331435	64	8	23
Calculus of gallbladder without mention of cholecystitis, with obstruction	574.21	2.523	0.977	6.514	0.056	0.166335	64	10	15
Foreign body in other specified parts bronchus and lung	934.8	2.515	1.313	4.816	0.005	0.0217162	186	22	52
Secondary malignant neoplasm of retroperitoneum and peritoneum	197.6	2.503	2.029	3.086	0	0	1941	247	507
Personal history of leukemia, unspecified	V10.60	2.497	1.086	5.737	0.031	0.102595	149	18	46
Late effect of fracture of upper extremities	905.2	2.494	0.353	17.62	0.36	0.63384	71	9	18
Large cell lymphoma, unspecified site, extranodal and solid organ sites	200.7	2.493	0.912	6.818	0.075	0.206754	79	11	22
Subacute dyskinesia due to drugs	333.85	2.491	0.94	6.605	0.066	0.189227	182	14	55
Accidental poisoning by central nervous system stimulants	E85.43	2.49	0.379	16.378	0.342	0.612374	78	10	26
Malignant neoplasm of bladder, part unspecified	188.9	2.478	1.699	3.616	0	0	539	66	134
Secondary thrombocytopenia	287.4	2.471	1.703	3.587	0	0	429	54	79
Occlusion and stenosis of multiple and bilateral precerebral arteries with cerebral infarction	433.31	2.47	0.987	6.184	0.053	0.15942	68	14	18
Nonspecific (abnormal) findings on radiological and other examination of lung field	793.1	2.463	1.06	5.721	0.036	0.115322	116	12	31
Diastasis of muscle	728.84	2.456	0.381	15.825	0.344	0.614505	79	7	25
Other and unspecified cerebral laceration and contusion, without mention of open intracranial wound, with no loss of consciousness	851.81	2.449	1.23	4.875	0.011	0.0431364	88	14	22
Acute myocardial infarction of other lateral wall, initial episode of care	410.51	2.441	0.943	6.322	0.066	0.189227	67	12	13
Hemoperitoneum (nontraumatic)	568.81	2.437	1.645	3.611	0	0	486	58	136
Unspecified retinal detachment	361.9	2.431	0.636	9.294	0.194	0.422261	42	5	10
Personal history of poliomyelitis	V12.02	2.428	1.127	5.233	0.024	0.0827466	129	12	39
Long-term (current) use of antibiotics	V58.62	2.423	1.393	4.215	0.002	0.00978351	364	36	112
Cerebral embolism with cerebral infarction	434.11	2.421	1.942	3.019	0	0	1979	234	502
Malignant neoplasm of other specified sites of bladder	188.8	2.419	1.316	4.449	0.004	0.0178425	172	25	37
Unspecified causes of encephalitis, myelitis, and encephalomyelitis	323.9	2.416	0.96	6.08	0.061	0.178532	76	8	20
NIHSS score 5	R29.705	2.41	0.417	13.936	0.326	0.596096	35	2	16
Unspecified septicemia	38.9	2.403	2.018	2.86	0	0	6331	712	1827
Other alteration of consciousness	780.09	2.403	1.964	2.941	0	0	1955	202	540
Malignant neoplasm of base of tongue	141	2.392	0.663	8.637	0.183	0.405527	48	2	11
Malignant neoplasm of middle lobe, bronchus or lung	162.4	2.391	1.203	4.754	0.013	0.0498465	140	18	29
Malignant neoplasm of brain, unspecified	191.9	2.388	1.304	4.372	0.005	0.0217162	148	10	35
Chronic graft-versus-host disease	279.52	2.388	1.237	4.613	0.01	0.0399579	390	27	138
Diabetes with renal manifestations, type I (juvenile type), not stated as uncontrolled	250.41	2.382	1.554	3.651	0	0	1577	119	560
Other pyoderma	686.09	2.38	0.356	15.928	0.371	0.645129	42	2	10
Family history of sudden cardiac death (SCD)	V17.41	2.376	0.951	5.939	0.064	0.185595	155	17	34
Hemiplegia, unspecified, affecting dominant side	342.91	2.374	1.483	3.8	0	0	203	17	38
Other persistent mental disorders due to conditions classified elsewhere	294.8	2.373	2.029	2.775	0	0	2101	259	468
Hepatomegaly	789.1	2.366	0.752	7.443	0.141	0.335151	104	20	33
Striking against or struck accidentally by other stationary object without subsequent fall	E91.74	2.35	1.203	4.592	0.012	0.0464343	240	36	53
Nodular lymphoma, lymph nodes of multiple sites	202.08	2.349	0.835	6.609	0.106	0.271692	92	10	32
Other signs and symptoms involving cognition	799.59	2.334	0.888	6.129	0.085	0.226906	106	10	51
Other malignant neoplasm without specification of site	199.1	2.329	1.766	3.071	0	0	721	96	202
Grand mal status	345.3	2.322	1.404	3.838	0.001	0.00521429	266	35	66
Postinflammatory pulmonary fibrosis	515	2.32	1.906	2.824	0	0	1618	184	383
Hypothermia	991.6	2.319	0.916	5.868	0.076	0.209207	172	21	32
Disturbance of salivary secretion	527.7	2.318	0.899	5.979	0.082	0.22076	121	11	69
Other malignant neoplasm of skin of lower limb, including hip	173.7	2.318	0.724	7.427	0.157	0.362073	33	1	2
Cardiac tamponade	423.3	2.312	1.478	3.616	0	0	466	58	121
Other specified septicemias	38.8	2.308	1.615	3.297	0	0	683	65	210
Other disorders of plasma protein metabolism	273.8	2.302	1.693	3.129	0	0	850	95	237
Malignant neoplasm of liver, primary	155	2.295	1.867	2.822	0	0	2012	201	479
Mitral stenosis with insufficiency	394.2	2.286	0.993	5.263	0.052	0.157159	93	5	36
Acute and subacute bacterial endocarditis	421	2.278	1.613	3.218	0	0	805	87	202
Inhalation and ingestion of food causing obstruction of respiratory tract or suffocation	E91.1	2.277	0.604	8.574	0.224	0.463887	44	7	3
Other specified congenital anomalies	759.89	2.272	0.923	5.595	0.074	0.204294	124	15	41
Body Mass Index 34.0-34.9, adult	V85.34	2.267	1.465	3.51	0	0	953	98	300
Acute myocardial infarction of other anterior wall, initial episode of care	410.11	2.249	1.302	3.885	0.004	0.0178425	273	42	65
Other selective immunoglobulin deficiencies	279.03	2.241	0.885	5.674	0.089	0.235925	147	5	47
Sprains and strains of other specified sites of shoulder and upper arm	840.8	2.232	0.597	8.339	0.233	0.476802	64	7	24
Enteritis due to norwalk virus	8.63	2.231	0.95	5.243	0.066	0.189227	118	14	54
Severe intellectual disabilities	318.1	2.231	0.706	7.047	0.172	0.387715	56	6	34
Hyperparathyroidism, unspecified	252	2.23	1.667	2.983	0	0	1085	116	403
Paroxysmal ventricular tachycardia	427.1	2.229	1.905	2.608	0	0	3265	394	919
Acute kidney failure, unspecified	584.9	2.227	2.092	2.371	0	0	32857	3705	10088
Cardiomegaly	429.3	2.219	1.299	3.79	0.004	0.0178425	400	47	116
Phlebitis and thrombophlebitis of intracranial venous sinuses	325	2.219	0.957	5.144	0.063	0.183396	101	16	19
Open wound of jaw, without mention of complication	873.44	2.216	0.831	5.906	0.112	0.282493	111	20	31
Calculus of gallbladder and bile duct with other cholecystitis, with obstruction	574.71	2.213	0.801	6.118	0.126	0.307982	84	14	18
Mechanical complication due to heart valve prosthesis	996.02	2.21	0.938	5.204	0.07	0.197268	109	14	22
Unspecified alveolar and parietoalveolar pneumonopathy	516.9	2.199	1.363	3.548	0.001	0.00521429	352	27	114
Malignant neoplasm of cerebrum, except lobes and ventricles	191	2.194	0.711	6.774	0.172	0.387715	73	2	7
Malignant neoplasm of esophagus, unspecified site	150.9	2.193	1.251	3.843	0.006	0.0254196	227	30	60
Asbestosis	501	2.191	1.283	3.741	0.004	0.0178425	183	58	58
Closed fracture of glenoid cavity and neck of scapula	811.03	2.189	0.581	8.244	0.247	0.49688	46	7	8
Motor vehicle traffic accident of unspecified nature injuring driver of motor vehicle other than motorcycle	E81.90	2.187	0.892	5.361	0.087	0.231269	149	20	17
Atherosclerosis of aorta	440	2.184	1.567	3.045	0	0	627	63	146
Pneumonia due to escherichia coli (E. coli)	482.82	2.183	1.068	4.46	0.032	0.104808	115	10	18
Other and unspecified coagulation defects	286.9	2.172	1.832	2.576	0	0	2696	337	769
Malignant ascites	789.51	2.167	1.577	2.977	0	0	645	70	147
Personal history of malignant neoplasm of bronchus and lung	V10.11	2.166	1.787	2.625	0	0	2217	254	758
Other late effects of cerebrovascular disease	438.89	2.153	1.756	2.639	0	0	2702	267	690
Allergy, unspecified, not elsewhere classified	995.3	2.152	0.973	4.764	0.059	0.173885	206	26	55
Neutropenia, unspecified	288	2.144	1.681	2.734	0	0	2040	245	503
Other pulmonary embolism and infarction	415.19	2.144	1.809	2.54	0	0	2890	360	814
Diabetes with ophthalmic manifestations, type II or unspecified type, not stated as uncontrolled	250.5	2.141	1.634	2.805	0	0	3924	294	1258
Mycosis fungoides, unspecified site, extranodal and solid organ sites	202.1	2.141	1.028	4.459	0.042	0.130789	119	30	36
Paralysis of vocal cords or larynx, unspecified	478.3	2.141	0.963	4.762	0.062	0.180901	92	8	26
Bipolar I disorder, most recent episode (or current) depressed, unspecified	296.5	2.133	1.343	3.388	0.001	0.00521429	611	64	163
Diseases of tricuspid valve	397	2.125	1.751	2.58	0	0	1742	178	568
Osteoarthrosis, localized, primary, forearm	715.13	2.121	0.282	15.957	0.465	0.734863	33	2	12
Other staphylococcal septicemia	38.19	2.117	1.184	3.786	0.011	0.0431364	197	19	64
Ankylosing spondylitis	720	2.117	1.131	3.964	0.019	0.0681701	290	40	147
Abnormal feces	787.7	2.115	1.094	4.088	0.026	0.0885961	265	25	79
Adrenal cortical steroids causing adverse effects in therapeutic use	E93.20	2.113	1.578	2.83	0	0	1538	216	418
Accidental poisoning by aromatic analgesics, not elsewhere classified	E85.04	2.113	0.367	12.173	0.402	0.676715	89	9	22
Nutritional marasmus	261	2.112	1.449	3.079	0	0	513	79	119
Angiodysplasia of stomach and duodenum with hemorrhage	537.83	2.109	1.37	3.245	0.001	0.00521429	397	36	117
Coronary atherosclerosis of unspecified bypass graft	414.05	2.108	1.222	3.636	0.007	0.0291041	270	19	98
Carcinoma in situ of breast	233	2.104	0.971	4.563	0.06	0.176421	211	19	72
Fluid overload disorder	276.6	2.102	1.453	3.04	0	0	409	52	114
Other complications due to internal joint prosthesis	996.77	2.099	0.741	5.95	0.163	0.373189	215	20	56
Aortic ectasia, unspecified site	447.7	2.093	0.676	6.477	0.2	0.430874	116	12	42
Foreign body in larynx	933.1	2.087	1.011	4.308	0.046	0.141734	205	28	41
Other ascites	789.59	2.085	1.78	2.442	0	0	3588	439	844
Iatrogenic pulmonary embolism and infarction	415.11	2.077	1.183	3.644	0.011	0.0431364	281	26	59
Postoperative shock, other	998.09	2.077	1.184	3.643	0.011	0.0431364	215	22	49
Accidental puncture or laceration of dura during a procedure	349.31	2.076	0.696	6.192	0.19	0.417384	169	19	39
Progressive multifocal leukoencephalopathy	46.3	2.076	0.553	7.788	0.279	0.539248	43	7	19
Hepatic encephalopathy	572.2	2.069	1.612	2.655	0	0	1148	111	232
Arthropathy associated with neurological disorders	713.5	2.069	1.222	3.502	0.007	0.0291041	473	39	155
Venous thrombosis nec	453.8	2.062	1.328	3.204	0.001	0.00521429	269	35	59
Candidiasis of unspecified site	112.9	2.059	1.148	3.692	0.015	0.0560433	252	20	76
Pressure ulcer, upper back	707.02	2.059	0.866	4.897	0.102	0.263217	110	9	31
Myelopathy in other diseases classified elsewhere	336.3	2.056	1.299	3.256	0.002	0.00978351	306	37	75
Closed fracture of three ribs	807.03	2.053	1.177	3.581	0.011	0.0431364	225	25	66
Abscess of lung	513	2.048	1.177	3.564	0.011	0.0431364	227	34	57
Accidental fall from or out of building or other structure	E88.2	2.047	0.989	4.237	0.053	0.15942	210	25	28
Unspecified cataract	366.9	2.045	1.554	2.692	0	0	1166	170	397
Other drug-induced pancytopenia	284.12	2.043	0.993	4.203	0.052	0.157159	178	12	48
Nephritis and nephropathy, not specified as acute or chronic, with lesion of membranous glomerulonephritis	583.1	2.042	0.468	8.903	0.342	0.612374	37	4	14
Pneumonia, organism unspecified	486	2.039	1.881	2.209	0	0	11680	1315	3460
Occlusion and stenosis of carotid artery with cerebral infarction	433.11	2.039	1.284	3.236	0.003	0.0140074	385	46	80
Mediastinitis	519.2	2.034	0.711	5.822	0.186	0.410021	100	8	20
Tietze's disease	733.6	2.021	1.114	3.669	0.021	0.0742926	354	34	144
Assault by other and unspecified firearm	E96.54	2.02	0.688	5.928	0.201	0.431559	92	10	8
Secondary diabetes mellitus with other specified manifestations, not stated as uncontrolled, or unspecified	249.8	2.014	0.744	5.451	0.168	0.380733	137	14	36
Other dependence on machines, supplemental oxygen	V46.2	2.011	1.737	2.329	0	0	3977	318	1337
Other symptoms involving nervous and musculoskeletal systems	781.99	2.008	1.248	3.231	0.004	0.0178425	405	34	132
Chronic respiratory failure	518.83	2.006	1.418	2.839	0	0	667	58	184
Hepatorenal syndrome	572.4	2.004	1.448	2.772	0	0	727	72	143
Cyst and pseudocyst of pancreas	577.2	2.003	1.487	2.698	0	0	1101	154	300
Acute osteomyelitis, other specified sites	730.08	2.002	0.966	4.148	0.062	0.180901	160	19	40
Other paraproteinemias	273.2	1.993	0.843	4.712	0.116	0.289885	107	7	22
Ulcer of ankle	707.13	1.988	1.315	3.004	0.001	0.00521429	534	59	133
Unemployment	V62.0	1.987	0.914	4.321	0.083	0.222663	658	69	173
Closed supracondylar fracture of femur	821.23	1.976	0.886	4.411	0.096	0.250975	99	21	18
Conversion disorder	300.11	1.975	0.776	5.025	0.153	0.356093	231	31	65
Rheumatic diseases of endocardium, valve unspecified	397.9	1.972	1.483	2.622	0	0	1189	105	442
Encounter for change or removal of surgical wound dressing	V58.31	1.972	0.711	5.474	0.192	0.421047	103	12	25
Loss of weight	783.21	1.969	1.602	2.42	0	0	3142	355	945
Contusion of eyelids and periocular area	921.1	1.968	0.496	7.803	0.336	0.605342	35	8	11
Disseminated candidiasis	112.5	1.963	1.056	3.648	0.033	0.107342	194	25	42
Personal history of unspecified digestive disease	V12.70	1.958	0.88	4.354	0.099	0.256872	294	38	79
Other left bundle branch block	426.3	1.956	1.591	2.405	0	0	2001	197	559
Infection following a procedure, other surgical site, initial encounter	T81.49XA	1.956	0.478	7.996	0.351	0.621164	98	12	23
Chronic airway obstruction, not elsewhere classified	496	1.953	1.785	2.137	0	0	9734	1225	2475
Injury to other intra-abdominal organs without mention of open wound into cavity, adrenal gland	868.01	1.953	0.473	8.068	0.355	0.627073	36	2	4
Body Mass Index 39.0-39.9, adult	V85.39	1.95	1.196	3.179	0.007	0.0291041	863	82	307
Other and unspecified disc disorder, thoracic region	722.92	1.946	0.38	9.98	0.425	0.696589	71	10	21
Hemoptysis	786.3	1.944	1.265	2.987	0.002	0.00978351	286	41	69
Bell's palsy	351	1.942	1.248	3.021	0.003	0.0140074	494	56	166
Other and unspecified anterior pituitary hyperfunction	253.1	1.942	0.481	7.838	0.351	0.621164	90	10	38
Infection and inflammatory reaction due to other vascular device, implant, and graft	996.62	1.932	1.297	2.879	0.001	0.00521429	478	62	132
Personal history of malignant neoplasm of nasal cavities, middle ear, and accessory sinuses	V10.22	1.924	0.299	12.381	0.491	0.758273	32	5	3
Cystitis, unspecified	595.9	1.922	1.147	3.221	0.013	0.0498465	382	46	139
Other specified forms of hearing loss	389.8	1.921	0.706	5.228	0.201	0.431559	86	7	27
Open wound of face, unspecified site, without mention of complication	873.4	1.919	0.625	5.894	0.255	0.506001	73	9	16
Alzheimer's disease	331	1.918	1.365	2.695	0	0	2835	319	732
Traumatic pneumothorax without mention of open wound into thorax	860	1.915	1.213	3.023	0.005	0.0217162	586	94	129
Atherosclerosis of native arteries of the extremities, unspecified	440.2	1.904	1.504	2.409	0	0	1332	147	384
Accidents caused by other specified cutting and piercing instruments or objects	E92.08	1.904	0.729	4.973	0.189	0.415428	217	31	59
Myelodysplastic syndrome, unspecified	238.75	1.903	1.507	2.403	0	0	1203	113	311
Neutropenia due to infection	288.04	1.902	0.932	3.881	0.077	0.210585	163	22	33
Congestive heart failure, unspecified	428	1.893	1.712	2.093	0	0	40637	4262	13154
Diabetes with peripheral circulatory disorders, type I (juvenile type), uncontrolled	250.73	1.891	0.351	10.174	0.458	0.728654	62	5	20
Pyogenic arthritis, shoulder region	711.01	1.889	0.805	4.435	0.144	0.340364	114	4	42
Acute venous embolism and thrombosis of other thoracic veins	453.87	1.889	0.682	5.232	0.221	0.46069	76	10	28
Thrombotic microangiopathy	446.6	1.888	0.628	5.677	0.258	0.510088	98	11	33
Malignant neoplasm of other specified sites of stomach	151.8	1.885	0.83	4.281	0.13	0.316131	75	12	19
Herpes simplex with unspecified complication	54.8	1.885	0.768	4.626	0.166	0.376876	257	23	59
Bacteremia of newborn	771.83	1.877	1.343	2.622	0	0	1096	102	308
Other osteoporosis	733.09	1.875	0.863	4.075	0.113	0.284072	164	14	37
Acute and subacute necrosis of liver	570	1.871	1.456	2.403	0	0	1656	195	463
Suicide and self-inflicted injury by hanging	E95.30	1.869	0.201	17.35	0.582	0.834948	40	8	8
Nonspecific reaction to tuberculin skin test without active tuberculosis	795.5	1.863	0.94	3.695	0.075	0.206754	175	24	40
Postprocedural hematoma of a genitourinary system organ or structure following a genitourinary system procedure	N99.840	1.863	0.446	7.782	0.393	0.669582	49	4	12
Bacteremia	790.7	1.858	1.529	2.258	0	0	2535	290	631
Pancytopenia	284.1	1.855	1.467	2.346	0	0	1084	117	233
Postmenopausal atrophic vaginitis	627.3	1.854	0.549	6.268	0.32	0.588812	81	7	23
Pneumonia due to Klebsiella pneumoniae	482	1.851	1.038	3.299	0.037	0.117928	187	22	44
Generalized pain	780.96	1.85	0.671	5.098	0.234	0.478333	129	20	40
Open wound of toe(s), without mention of complication	893	1.847	0.471	7.245	0.379	0.654542	50	5	16
Late effects of cerebrovascular disease, hemiplegia affecting nondominant side	438.22	1.843	1.322	2.569	0	0	995	85	330
Autoimmune hepatitis	571.42	1.832	1.169	2.871	0.008	0.0327594	497	68	135
Other specified disorders of intestine	569.89	1.831	1.042	3.219	0.036	0.115322	336	31	94
Pneumonia due to anaerobes	482.81	1.831	0.548	6.121	0.326	0.596096	54	5	12
Right bundle branch block and left posterior fascicular block	426.51	1.83	0.93	3.6	0.08	0.216914	205	16	54
Gastrointestinal vessel anomaly	747.61	1.819	0.795	4.166	0.157	0.362073	140	12	45
Contusion of lower leg	924.1	1.816	0.936	3.525	0.078	0.212707	191	24	69
Fall from other slipping, tripping, or stumbling	E88.59	1.814	1.528	2.153	0	0	4431	540	1226
Neoplasm of unspecified nature of brain	239.6	1.813	0.695	4.73	0.224	0.463887	67	15	24
Ptosis of eyelid, unspecified	374.3	1.808	1.015	3.222	0.044	0.136235	349	42	101
Chronic pancreatitis	577.1	1.804	1.444	2.254	0	0	3149	365	983
Peritoneal effusion (chronic)	568.82	1.79	1.367	2.342	0	0	1368	193	484
Postprocedural hematoma of a circulatory system organ or structure following other circulatory system procedure	I97.638	1.785	0.535	5.951	0.346	0.616338	71	10	21
Hypertensive chronic kidney disease, unspecified, with chronic kidney disease stage V or end stage renal disease	403.91	1.782	1.315	2.414	0	0	5418	661	1779
Other vitamin B12 deficiency anemia	281.1	1.78	1.149	2.757	0.01	0.0399579	541	71	205
Unspecified intestinal obstruction	560.9	1.778	1.415	2.233	0	0	1803	185	548
Status post administration of tPA (rtPA) in a different facility within the last 24 hours prior to admission to current facility	V45.88	1.776	1.15	2.741	0.01	0.0399579	388	47	89
Other accidental fall from one level to another	E88.49	1.776	1.104	2.856	0.018	0.0652607	618	62	150
Closed fracture of pubis	808.2	1.775	1.227	2.569	0.002	0.00978351	681	78	144
Paraplegia	344.1	1.773	1.212	2.593	0.003	0.0140074	985	94	251
Mitral stenosis	394	1.773	0.914	3.44	0.09	0.237911	149	21	37
Pyogenic arthritis, ankle and foot	711.07	1.772	0.519	6.046	0.361	0.635012	70	9	19
Deviated nasal septum	470	1.77	0.456	6.865	0.409	0.681846	72	9	14
Other lymphatic and hematopoietic tissues	238.79	1.768	0.964	3.243	0.066	0.189227	180	6	46
Salicylates causing adverse effects in therapeutic use	E93.53	1.767	0.54	5.781	0.347	0.61754	64	12	17
Myotonic muscular dystrophy	359.21	1.767	0.417	7.486	0.439	0.710334	62	9	14
Benign neoplasm of brain	225	1.764	0.459	6.775	0.408	0.681376	47	2	12
Subendocardial infarction, initial episode of care	410.71	1.763	1.555	2	0	0	5424	641	1456
Other isolated or specific phobias	300.29	1.76	0.865	3.579	0.119	0.295244	267	25	71
Foreign body in stomach	935.2	1.759	0.23	13.483	0.587	0.839899	76	7	25
Dyspepsia and other specified disorders of function of stomach	536.8	1.755	1.049	2.936	0.032	0.104808	575	69	165
Rheumatic heart failure (congestive)	398.91	1.755	0.958	3.217	0.069	0.195029	162	14	40
Dementia, unspecified, without behavioral disturbance	294.2	1.751	1.473	2.082	0	0	2117	207	732
Thyrotoxicosis of other specified origin without mention of thyrotoxic crisis or storm	242.8	1.751	0.626	4.903	0.286	0.548866	103	10	29
Lumbosacral spondylosis without myelopathy	721.3	1.749	1.289	2.374	0	0	1620	172	449
Secondary malignant neoplasm of bone and bone marrow	198.5	1.746	1.51	2.02	0	0	4153	521	1046
Closed fracture of fifth cervical vertebra	805.05	1.746	0.832	3.667	0.141	0.335151	167	17	36
Unspecified viral hepatitis without mention of hepatic coma	70.9	1.746	0.521	5.847	0.366	0.640838	81	8	24
Secondary and unspecified malignant neoplasm of intra-abdominal lymph nodes	196.2	1.745	1.336	2.281	0	0	1185	160	313
Persistent postoperative fistula	998.6	1.741	0.947	3.198	0.074	0.204294	329	27	74
Chronic or unspecified gastric ulcer with perforation, without mention of obstruction	531.5	1.737	0.618	4.885	0.295	0.55963	51	3	16
Body Mass Index 60.0-69.9, adult	V85.44	1.733	0.769	3.906	0.184	0.406556	289	35	115
Hypertrophic obstructive cardiomyopathy (2)	425.1	1.731	0.951	3.151	0.073	0.202416	276	21	93
Infection and inflammatory reaction due to cardiac device, implant, and graft	996.61	1.727	1.062	2.808	0.028	0.0940602	482	53	164
Pressure ulcer, other site	707.09	1.725	1.135	2.622	0.011	0.0431364	477	71	111
Giant cell arteritis	446.5	1.724	1.094	2.716	0.019	0.0681701	386	60	133
Secondary malignant neoplasm of lung	197	1.723	1.474	2.014	0	0	3575	418	916
Pneumonia due to Hemophilus influenzae (H. influenzae)	482.2	1.723	0.951	3.122	0.073	0.202416	135	14	23
Personal history of malignant neuroendocrine tumor	V10.91	1.719	0.665	4.443	0.263	0.517279	150	13	35
Herpes simplex without mention of complication	54.9	1.718	1.087	2.717	0.021	0.0742926	582	78	167
Body Mass Index 29.0-29.9, adult	V85.25	1.713	1.087	2.698	0.02	0.0715551	635	57	187
Other specified hypersensitivity angiitis	446.29	1.713	0.634	4.63	0.288	0.551588	90	11	14
Other specified disorders of adrenal glands	255.8	1.712	0.762	3.848	0.193	0.421051	169	12	48
Nonspecific abnormal results of function study of liver	794.8	1.709	1.081	2.701	0.022	0.0773259	472	49	130
Anorexia	783	1.706	1.253	2.322	0.001	0.00521429	1017	106	360
Other and unspecified diseases of the oral soft tissues	528.9	1.706	0.989	2.944	0.055	0.164006	272	33	74
Other opiates and related narcotics causing adverse effects in therapeutic use	E93.52	1.703	1.232	2.354	0.001	0.00521429	964	103	266
Megacolon, other than Hirschsprung's	564.7	1.701	0.349	8.285	0.511	0.773119	32	4	10
Other specified disorders of biliary tract	576.8	1.7	1.297	2.23	0	0	1470	196	398
Embolism and thrombosis of iliac artery	444.81	1.7	0.848	3.406	0.135	0.325371	171	15	36
Infective myositis	728	1.7	0.591	4.891	0.325	0.595415	138	19	43
Anal fissure	565	1.697	0.898	3.205	0.103	0.265437	236	20	57
Sprains and strains of other specified sites of knee and leg	844.8	1.694	0.683	4.203	0.255	0.506001	97	8	17
Uric acid metabolism drugs causing adverse effects in therapeutic use	E94.47	1.693	0.499	5.749	0.399	0.674056	58	5	15
Abnormal involuntary movements	781	1.69	1.202	2.378	0.003	0.0140074	1034	112	295
Organ or tissue replaced by other means, heart assist device	V43.21	1.69	0.457	6.241	0.431	0.702179	102	27	24
Acute and chronic cholecystitis	575.12	1.687	0.621	4.58	0.305	0.573442	96	11	26
Chronic viral hepatitis B without mention of hepatic coma without mention of hepatitis delta	70.32	1.679	1.284	2.196	0	0	1307	179	299
Hypoxemia	799.02	1.674	1.495	1.873	0	0	6656	758	2101
Closed fracture of multiple cervical vertebrae	805.08	1.673	0.49	5.71	0.412	0.684743	44	5	15
Personal history of malignant neoplasm of other gastrointestinal tract	V10.09	1.672	1.19	2.349	0.003	0.0140074	697	104	205
Diabetes with neurological manifestations, type II or unspecified type, uncontrolled	250.62	1.668	1.059	2.628	0.027	0.0914291	1016	112	354
Atrioventricular block, complete	426	1.665	1.304	2.126	0	0	1335	159	371
Chronic lymphoid leukemia, in relapse	204.12	1.645	0.336	8.064	0.539	0.7983	44	3	23
Cerebral thrombosis with cerebral infarction	434.01	1.643	0.853	3.167	0.138	0.329671	170	20	34
Body Mass Index 35.0-35.9, adult	V85.35	1.641	1.054	2.557	0.028	0.0940602	1065	85	301
Cardiomyopathy in other diseases classified elsewhere	425.8	1.637	0.919	2.917	0.095	0.248875	280	28	104
Unspecified pleural effusion	511.9	1.636	1.437	1.862	0	0	3912	477	1084
Stricture and stenosis of esophagus	530.3	1.632	1.173	2.27	0.004	0.0178425	912	115	212
Acute graft-versus-host disease	279.51	1.63	0.561	4.736	0.369	0.643419	97	7	22
Mixed acid-base balance disorder	276.4	1.627	1.261	2.1	0	0	1200	129	339
Polycythemia, secondary	289	1.627	0.818	3.235	0.165	0.375054	212	14	47
Other urinary incontinence	788.39	1.625	0.955	2.764	0.073	0.202416	380	49	116
Scoliosis associated with other conditions	737.43	1.624	0.246	10.7	0.614	0.858322	38	0	7
Aspergillosis	117.3	1.618	0.863	3.034	0.133	0.321982	287	31	73
Other specified intestinal obstruction	560.89	1.617	1.165	2.246	0.004	0.0178425	977	96	274
Malignant neoplasm of parietal lobe	191.3	1.616	0.761	3.431	0.212	0.449331	136	18	36
Pneumocystosis	136.3	1.615	0.784	3.327	0.194	0.422261	134	15	37
Atrioventricular block, unspecified	426.1	1.615	0.665	3.919	0.289	0.552389	117	24	44
Neoplasm related pain (acute) (chronic)	338.3	1.612	1.345	1.933	0	0	2624	309	753
Other air leak	512.84	1.608	0.346	7.473	0.544	0.802886	42	6	22
Acute myocardial infarction of other inferior wall, initial episode of care	410.41	1.604	0.972	2.649	0.065	0.187921	281	41	70
Viral hepatitis A without mention of hepatic coma	70.1	1.599	0.459	5.562	0.461	0.731281	87	6	37
Secondary and unspecified malignant neoplasm of intrathoracic lymph nodes	196.1	1.597	1.233	2.068	0	0	1097	177	313
Polyneuropathy due to drugs	357.6	1.597	0.978	2.606	0.061	0.178532	496	79	137
Cerebral cysts	348	1.596	0.744	3.426	0.23	0.471935	167	17	36
Myoclonus	333.2	1.593	0.917	2.767	0.098	0.255676	326	61	95
Tracheoesophageal fistula, esophageal atresia and stenosis	750.3	1.593	0.582	4.36	0.365	0.639972	98	4	16
Open wound of mouth, unspecified site, without mention of complication	873.6	1.591	0.315	8.037	0.574	0.831643	59	5	11
Lumbago	724.2	1.585	1.335	1.882	0	0	5382	585	1815
Closed fracture of nasal bones	802	1.585	1.068	2.35	0.022	0.0773259	733	87	161
Unspecified inflammatory and toxic neuropathy	357.9	1.579	1.224	2.037	0	0	2129	249	771
Obstruction of bile duct	576.2	1.579	1.284	1.941	0	0	2963	360	749
Chronic lymphoid leukemia, without mention of having achieved remission	204.1	1.579	1.211	2.057	0.001	0.00521429	1080	122	396
Closed fracture of olecranon process of ulna	813.01	1.578	0.72	3.46	0.255	0.506001	134	24	42
Encephalopathy, unspecified	348.3	1.577	1.343	1.852	0	0	2736	314	819
Other arterial embolism and thrombosis of abdominal aorta	444.09	1.577	0.628	3.961	0.332	0.601562	110	11	42
Degenerative skin disorders	709.3	1.576	0.373	6.664	0.536	0.795098	65	4	27
Acute gastritis, without mention of hemorrhage	535	1.576	0.316	7.86	0.579	0.833479	61	7	19
Stricture or kinking of ureter	593.3	1.575	0.761	3.261	0.221	0.46069	226	35	73
Other extrapyramidal diseases and abnormal movement disorders	333.99	1.574	0.561	4.414	0.388	0.664643	117	13	30
Subendocardial infarction, subsequent episode of care	410.72	1.571	1.099	2.244	0.013	0.0498465	505	66	150
Other disorders of neurohypophysis	253.6	1.567	1.279	1.921	0	0	1906	225	595
Iatrogenic pneumothorax	512.1	1.567	1.155	2.126	0.004	0.0178425	832	96	219
Epistaxis	784.7	1.566	1.206	2.033	0.001	0.00521429	1131	120	336
Intracranial abscess	324	1.566	0.585	4.195	0.372	0.646276	96	9	25
Fistula of intestine, excluding rectum and anus	569.81	1.561	0.986	2.472	0.058	0.171604	628	68	168
Extrinsic asthma, unspecified	493	1.56	0.859	2.835	0.144	0.340364	597	67	163
Other and unspecified intracranial hemorrhage following injury without mention of open intracranial wound, with no loss of consciousness	853.01	1.559	0.888	2.736	0.122	0.301113	180	13	42
Other syndromes affecting cervical region	723.8	1.558	0.41	5.924	0.515	0.776386	124	11	27
Other emphysema	492.8	1.557	1.242	1.951	0	0	1401	184	394
Other pneumothorax	512.89	1.555	1.021	2.368	0.04	0.125384	457	49	102
Hypertrophic obstructive cardiomyopathy	425.11	1.555	0.798	3.033	0.195	0.423709	163	27	43
Adult failure to thrive	783.7	1.554	1.288	1.873	0	0	2579	294	833
End stage renal disease	585.6	1.554	1.14	2.118	0.005	0.0217162	9383	966	3320
Personal history of allergy to other specified medicinal agents	V14.8	1.55	0.779	3.084	0.212	0.449331	549	60	193
Late effect of intracranial injury without mention of skull fracture	907	1.55	0.682	3.522	0.296	0.559849	333	42	99
Chronic obstructive asthma with (acute) exacerbation	493.22	1.549	1.116	2.15	0.009	0.036461	769	78	286
Nystagmus, unspecified	379.5	1.549	0.675	3.551	0.302	0.569212	183	21	57
Other ill-defined cerebrovascular disease	437.8	1.547	0.885	2.701	0.125	0.305932	314	40	90
Acquired spondylolisthesis	738.4	1.543	0.928	2.565	0.094	0.246766	564	60	127
Other specified viral infection	79.89	1.538	0.786	3.012	0.209	0.443964	251	22	57
Hypertensive chronic kidney disease, malignant, with chronic kidney disease stage V or end stage renal disease	403.01	1.537	1.06	2.229	0.023	0.0799524	2172	174	924
Unspecified late effects of cerebrovascular disease	438.9	1.536	0.634	3.721	0.342	0.612374	118	12	38
Malignant neoplasm of bronchus and lung, unspecified	162.9	1.535	1.23	1.916	0	0	1385	206	440
Suicide and self-inflicted poisoning by other specified drugs and medicinal substances	E95.04	1.534	0.422	5.572	0.515	0.776386	249	29	66
Atrial fibrillation	427.31	1.533	1.442	1.631	0	0	40159	4393	12536
Family history of other blood disorders	V18.3	1.532	0.284	8.272	0.62	0.858322	47	3	7
Closed fracture of base of skull with subarachnoid, subdural, and extradural hemorrhage, with loss of consciousness of unspecified duration	801.26	1.53	0.781	2.996	0.215	0.454168	112	17	23
Other accidents	E92.88	1.529	1.119	2.087	0.008	0.0327594	1800	189	547
Nonspecific (abnormal) findings on radiological and other examination of musculoskeletal system	793.7	1.527	0.215	10.862	0.672	0.891927	60	3	14
Occlusion and stenosis of carotid artery without mention of cerebral infarction	433.1	1.526	1.255	1.854	0	0	3233	401	928
Other speech disturbance	784.59	1.524	1.06	2.192	0.023	0.0799524	825	82	227
Other iatrogenic hypotension	458.29	1.523	1.315	1.766	0	0	4980	563	1238
Other symptoms referable to back	724.8	1.523	0.664	3.492	0.32	0.588812	211	29	65
Polymyalgia rheumatica	725	1.521	1.211	1.912	0	0	1646	228	487
Hypertensive chronic kidney disease, unspecified, with chronic kidney disease stage I through stage IV, or unspecified	403.9	1.517	1.301	1.769	0	0	15425	1778	5080
Other specified acquired deformity of head	738.19	1.515	0.607	3.784	0.374	0.648563	124	18	32
Secondary cardiomyopathy, unspecified	425.9	1.512	0.811	2.82	0.193	0.421051	200	27	72
Selective IgA immunodeficiency	279.01	1.511	0.438	5.215	0.513	0.77491	93	14	20
Ostium secundum type atrial septal defect	745.5	1.507	1.172	1.938	0.001	0.00521429	1458	157	517
Digestive system complications, not elsewhere classified	997.4	1.504	1.077	2.101	0.017	0.0621097	926	118	244
Allergy to radiographic dye	V15.08	1.504	0.601	3.764	0.384	0.659576	186	13	48
Esophageal varices with bleeding	456	1.502	0.326	6.927	0.602	0.848883	38	5	16
Open wound of lip, without mention of complication	873.43	1.501	0.777	2.9	0.226	0.466248	300	44	81
Diabetes with ophthalmic manifestations, type I (juvenile type), uncontrolled	250.53	1.5	0.578	3.894	0.405	0.679231	479	39	182
Malignant neoplasm of kidney, except pelvis	189	1.499	1.155	1.945	0.002	0.00978351	1202	130	257
Cellulitis and abscess of toe, unspecified	681.1	1.499	0.968	2.32	0.069	0.195029	719	53	197
Pure hyperglyceridemia	272.1	1.498	0.965	2.323	0.072	0.201409	779	106	270
Acute venous embolism and thrombosis of internal jugular veins	453.86	1.498	0.869	2.582	0.146	0.344234	303	33	82
Embolism and thrombosis of abdominal aorta	444	1.493	0.384	5.797	0.563	0.821664	33	4	8
Closed fracture of other facial bones	802.8	1.491	0.882	2.52	0.135	0.325371	381	35	59
Pleurisy with effusion, with mention of a bacterial cause other than tuberculosis	511.1	1.489	1.205	1.84	0	0	2030	207	591
Diabetes mellitus without mention of complication, type I (juvenile type), not stated as uncontrolled	250.01	1.486	1.013	2.18	0.043	0.133356	1131	129	357
Car driver injured in collision with fixed or stationary object in traffic accident, initial encounter	V47.5XXA	1.486	0.316	6.998	0.616	0.858322	529	46	165
Secondary diabetes mellitus with renal manifestations, not stated as uncontrolled, or unspecified	249.4	1.48	0.335	6.533	0.605	0.8509	58	2	19
Residual foreign body in soft tissue	729.6	1.48	0.264	8.293	0.656	0.883041	51	7	21
Other (abnormal) findings on radiological examination of breast	793.89	1.477	0.299	7.288	0.632	0.865778	44	4	17
Accident caused by unspecified firearm missile	E92.29	1.477	0.207	10.515	0.697	0.909214	40	4	5
Perforation of gallbladder	575.4	1.476	0.571	3.817	0.422	0.693468	102	11	33
Diabetes with other specified manifestations, type I (juvenile type), not stated as uncontrolled	250.81	1.475	0.926	2.349	0.102	0.263217	1253	91	495
Other closed fracture of upper end of humerus	812.09	1.474	0.701	3.099	0.306	0.574185	150	17	38
Hyperpotassemia	276.7	1.472	1.328	1.63	0	0	8833	942	2725
Other obstruction of duodenum	537.3	1.471	0.734	2.946	0.277	0.536749	137	20	23
Closed fracture of intracapsular section of neck of femur, unspecified	820	1.468	0.496	4.347	0.489	0.757033	85	9	30
Herpes zoster with unspecified nervous system complication	53.1	1.466	0.571	3.766	0.427	0.698059	113	6	42
Unspecified diffuse connective tissue disease	710.9	1.455	0.526	4.02	0.47	0.739072	101	5	22
Cirrhosis of liver without mention of alcohol	571.5	1.454	1.245	1.698	0	0	6496	758	1915
Septic arterial embolism	449	1.45	0.537	3.913	0.463	0.732617	151	32	42
Personal history of malignant neoplasm of other female genital organs	V10.44	1.446	0.69	3.031	0.329	0.598698	196	21	64
Pressure ulcer, heel	707.07	1.443	1.047	1.99	0.025	0.0857272	695	104	187
Malignant neoplasm of intrahepatic bile ducts	155.1	1.44	0.973	2.133	0.069	0.195029	510	39	175
Mechanical complication of other vascular device, implant, and graft	996.1	1.439	0.896	2.311	0.132	0.319969	492	57	164
Paralytic ileus	560.1	1.436	1.171	1.761	0.001	0.00521429	3003	355	772
Injury to spleen without mention of open wound into cavity, unspecified injury	865	1.433	0.383	5.367	0.593	0.843082	58	6	17
Diabetes with renal manifestations, type I (juvenile type), uncontrolled	250.43	1.432	0.619	3.312	0.401	0.675631	468	28	136
Other elevated white blood cell count	288.69	1.432	0.611	3.36	0.409	0.681846	176	20	52
Secondary malignant neoplasm of other urinary organs	198.1	1.43	0.802	2.55	0.225	0.464943	252	26	68
Multiple sclerosis	340	1.426	1.063	1.913	0.018	0.0652607	1717	201	577
Acquired hypertrophic pyloric stenosis	537	1.426	0.849	2.396	0.18	0.401457	386	42	98
Cerebral edema	348.5	1.425	1.201	1.691	0	0	3117	423	795
Panic disorder without agoraphobia	300.01	1.425	0.952	2.133	0.085	0.226906	1484	154	434
Pneumonia in aspergillosis	484.6	1.424	0.499	4.061	0.508	0.770115	83	9	29
Bloodstream infection due to central venous catheter	999.32	1.423	0.913	2.215	0.119	0.295244	533	55	160
Other stomatitis and mucositis (ulcerative)	528.09	1.421	0.646	3.128	0.382	0.657927	148	17	30
External hemorrhoids with other complication	455.5	1.419	0.613	3.284	0.413	0.685504	158	20	42
Infection with microorganisms with resistance to multiple drugs	V09.81	1.418	0.444	4.528	0.556	0.813638	81	13	32
Malignant neoplasm of tonsil	146	1.415	0.331	6.05	0.64	0.872017	45	6	11
Malignant pleural effusion	511.81	1.412	1.111	1.796	0.005	0.0217162	1081	152	316
Embolism and thrombosis of thoracic aorta	444.1	1.411	0.486	4.097	0.527	0.786976	78	1	14
Squamous cell carcinoma of skin of other and unspecified parts of face	173.32	1.411	0.247	8.049	0.698	0.910205	32	4	3
Chronic combined systolic and diastolic heart failure	428.42	1.409	1.052	1.887	0.021	0.0742926	665	52	175
Contusion of back	922.31	1.409	0.527	3.769	0.495	0.760121	151	23	54
Other specified disorders of circulatory system	459.89	1.408	0.985	2.012	0.061	0.178532	1027	97	340
Polycystic ovaries	256.4	1.408	0.686	2.89	0.351	0.621164	694	81	214
Personal history of malignant neoplasm of tongue	V10.01	1.408	0.618	3.209	0.416	0.688977	153	23	74
Intestinal infection due to Clostridium difficile	8.45	1.407	1.223	1.618	0	0	3974	411	1075
Closed fracture of sternum	807.2	1.407	0.756	2.621	0.281	0.54146	308	34	81
Mucositis (ulcerative) due to antineoplastic therapy	528.01	1.406	0.836	2.363	0.199	0.42994	442	41	88
Atheroembolism of lower extremity	445.02	1.403	0.381	5.171	0.611	0.855535	39	7	11
Eye globe replaced by other means	V43.0	1.403	0.32	6.158	0.654	0.882226	44	4	10
Reflux esophagitis	530.11	1.393	0.731	2.656	0.314	0.584286	310	38	104
Spinal stenosis, unspecified region	724	1.391	1.102	1.756	0.005	0.0217162	1804	228	583
Ulcer of lower limb, unspecified	707.1	1.389	0.755	2.555	0.291	0.554258	310	41	110
Diabetes with peripheral circulatory disorders, type II or unspecified type, not stated as uncontrolled	250.7	1.388	1.075	1.792	0.012	0.0464343	2637	216	848
Other complications due to other vascular device, implant, and graft	996.74	1.387	1.026	1.875	0.034	0.110123	1172	130	289
Poisoning by aromatic analgesics, not elsewhere classified	965.4	1.387	0.32	6.013	0.662	0.887655	383	35	99
Pneumonia due to Pseudomonas	482.1	1.386	0.891	2.157	0.148	0.347224	351	37	113
Stricture of artery	447.1	1.385	0.84	2.281	0.201	0.431559	380	39	103
Adjustment disorder with mixed anxiety and depressed mood	309.28	1.385	0.66	2.909	0.389	0.666055	326	37	75
Pulmonary eosinophilia	518.3	1.384	0.565	3.395	0.477	0.746062	104	15	33
Contusion of shoulder region	923	1.382	0.435	4.389	0.584	0.836868	112	10	31
Calculus of bile duct without mention of cholecystitis, without mention of obstruction	574.5	1.38	0.97	1.963	0.073	0.202416	754	106	166
Diabetes with ophthalmic manifestations, type I (juvenile type), not stated as uncontrolled	250.51	1.38	0.775	2.456	0.274	0.532567	1612	133	594
Ulcer of other part of lower limb	707.19	1.379	0.953	1.998	0.089	0.235925	769	82	276
Spondylosis of unspecified site, without mention of myelopathy	721.9	1.375	0.9	2.1	0.141	0.335151	755	65	232
Panniculitis, unspecified site	729.3	1.375	0.104	18.168	0.809	0.965367	36	1	13
Escherichia coli (E. coli) infection in conditions classified elsewhere and of unspecified site	41.4	1.372	1.123	1.677	0.002	0.00978351	1691	206	404
Presence of cerebrospinal fluid drainage device	V45.2	1.371	0.942	1.996	0.099	0.256872	711	77	164
Dissection of aorta, unspecified site	441	1.369	0.408	4.589	0.611	0.855535	57	8	22
Gas gangrene	40	1.367	0.333	5.609	0.664	0.889249	54	4	16
Speech disturbance nec	784.5	1.366	0.631	2.958	0.429	0.700423	120	14	23
Chronic kidney disease, Stage IV (severe)	585.4	1.365	1.114	1.672	0.003	0.0140074	3304	294	1200
Cytomegaloviral disease	78.5	1.365	0.793	2.348	0.261	0.514411	446	55	126
Fibrinolysis-affecting drugs causing adverse effects in therapeutic use	E93.44	1.363	0.471	3.943	0.567	0.825914	40	6	5
Staphylococcal meningitis	320.3	1.362	0.188	9.876	0.76	0.945889	33	0	6
Acquired coagulation factor deficiency	286.7	1.36	1.116	1.658	0.002	0.00978351	2542	283	750
Refusal of treatment for reasons of religion or conscience	V62.6	1.36	0.3	6.17	0.69	0.90381	43	6	16
Personal history of malignant neoplasm of large intestine	V10.05	1.358	1.163	1.585	0	0	3306	386	1070
Nonexudative senile macular degeneration	362.51	1.358	0.442	4.167	0.593	0.843082	57	13	24
Acute edema of lung, unspecified	518.4	1.357	1.026	1.795	0.032	0.104808	901	108	255
Malignant neoplasm of duodenum	152	1.357	0.591	3.116	0.472	0.740683	119	13	16
Motor vehicle traffic accident of unspecified nature injuring unspecified person	E81.99	1.355	0.533	3.445	0.524	0.784966	184	19	31
Multiple involvement of mitral and aortic valves	396.8	1.354	0.7	2.616	0.368	0.642561	139	16	36
Aortic valve disorders	424.1	1.351	1.206	1.514	0	0	7101	705	1975
Other acute pain	338.19	1.351	0.855	2.134	0.197	0.42659	830	96	234
Infection with drug-resistant microorganisms, unspecified, with multiple drug resistance	V09.91	1.35	0.769	2.371	0.296	0.559849	396	24	127
Anorexia nervosa	307.1	1.35	0.586	3.111	0.482	0.751714	498	71	129
Closed fracture of acetabulum	808	1.348	0.83	2.191	0.228	0.468845	428	51	94
Closed fracture of intertrochanteric section of neck of femur	820.21	1.347	0.995	1.825	0.054	0.161787	756	85	223
Other specified disorders of rectum and anus	569.49	1.346	0.75	2.415	0.32	0.588812	309	35	93
Family history of stroke (cerebrovascular)	V17.1	1.345	0.812	2.227	0.249	0.499579	692	86	202
Other and unspecified alcohol dependence, continuous	303.91	1.344	1.006	1.795	0.045	0.138765	1726	199	508
External hemorrhoids without mention of complication	455.3	1.344	0.812	2.225	0.25	0.499737	464	50	165
Other diseases of spleen	289.59	1.34	0.886	2.026	0.165	0.375054	517	56	140
Old myocardial infarction	412	1.339	1.222	1.467	0	0	16490	1664	5289
Poisoning by antineoplastic and immunosuppressive drugs	963.1	1.338	0.329	5.432	0.684	0.899988	33	3	7
Candidiasis of mouth	112	1.337	1.104	1.619	0.003	0.0140074	2146	235	596
Other cataract	366.8	1.336	0.592	3.016	0.485	0.753915	137	7	36
Acute duodenal ulcer with hemorrhage, without mention of obstruction	532	1.333	0.259	6.871	0.731	0.929918	45	6	13
Melanoma of skin, site unspecified	172.9	1.332	0.641	2.77	0.443	0.714067	144	9	36
Hematoma complicating a procedure	998.12	1.331	1.026	1.727	0.031	0.102595	1562	160	344
Methicillin resistant Staphylococcus aureus in conditions classified elsewhere and of unspecified site	41.12	1.328	1.019	1.731	0.036	0.115322	1751	146	481
Personal history of allergy to narcotic agent	V14.5	1.328	0.455	3.878	0.604	0.850124	172	11	66
Hallucinations	780.1	1.326	0.77	2.281	0.309	0.578956	671	62	228
Degeneration of lumbar or lumbosacral intervertebral disc	722.52	1.325	0.877	2	0.181	0.402505	831	87	249
Body Mass Index 25.0-25.9, adult	V85.21	1.325	0.862	2.037	0.2	0.430874	507	56	172
Personal history of malignant neoplasm of stomach	V10.04	1.325	0.782	2.245	0.296	0.559849	297	26	71
Coronary atherosclerosis of autologous vein bypass graft	414.02	1.323	0.952	1.837	0.095	0.248875	728	104	247
Family history of malignant neoplasm of kidney	V16.51	1.323	0.556	3.148	0.527	0.786976	157	22	50
Body Mass Index 28.0-28.9, adult	V85.24	1.321	0.82	2.129	0.253	0.504671	569	62	147
Closed fracture of six ribs	807.06	1.32	0.407	4.28	0.643	0.873596	75	13	18
Hidradenitis	705.83	1.319	0.532	3.268	0.55	0.808911	233	16	111
Primary open angle glaucoma	365.11	1.319	0.367	4.742	0.672	0.891927	62	13	12
Secondary and unspecified malignant neoplasm of lymph nodes of head, face, and neck	196	1.318	0.842	2.061	0.227	0.467549	438	61	102
Chronic or unspecified duodenal ulcer with perforation, without mention of obstruction	532.5	1.318	0.468	3.713	0.602	0.848883	70	13	22
Disruption of wound, unspecified	998.3	1.318	0.41	4.237	0.643	0.873596	112	15	37
Vesicoureteral reflux unspecified or without reflux nephropathy	593.7	1.318	0.159	10.901	0.798	0.960434	35	4	7
Other gastrostomy complications	536.49	1.317	0.582	2.978	0.509	0.771015	135	10	31
Chronic hepatitis C without mention of hepatic coma	70.54	1.315	1.113	1.554	0.001	0.00521429	4753	470	1248
Alcoholic fatty liver	571	1.314	0.586	2.945	0.507	0.769213	183	25	49
Polyneuropathy in diabetes	357.2	1.313	1.011	1.705	0.041	0.12799	6136	564	2072
Wrist drop (acquired)	736.05	1.312	0.125	13.712	0.821	0.968163	31	0	5
Personal history of malignant neoplasm of other and unspecified oral cavity and pharynx	V10.02	1.311	0.777	2.212	0.31	0.579399	354	46	94
Malignant neoplasm of pancreas, part unspecified	157.9	1.31	0.94	1.826	0.111	0.280717	711	91	206
Unspecified viral hepatitis C without hepatic coma	70.7	1.309	1.093	1.569	0.003	0.0140074	5898	616	1867
Mitral valve disorders	424	1.307	1.154	1.481	0	0	6425	749	2039
Vaccination not carried out for other reason	V64.09	1.306	0.489	3.486	0.595	0.844976	99	15	26
Osteoarthrosis, unspecified whether generalized or localized, pelvic region and thigh	715.95	1.304	0.743	2.288	0.355	0.627073	414	59	125
Disorders of bursae and tendons in shoulder region, unspecified	726.1	1.302	0.676	2.509	0.431	0.702179	314	38	82
Cerebral artery occlusion, unspecified without mention of cerebral infarction	434.9	1.302	0.45	3.761	0.626	0.862539	60	3	14
Other specified congenital anomalies of nervous system	742.8	1.3	0.142	11.913	0.816	0.96647	72	12	28
Chronic venous embolism and thrombosis of deep vessels of distal lower extremity	453.52	1.299	0.435	3.874	0.64	0.872017	109	9	20
Malignant melanoma of skin of lower limb, including hip	172.7	1.296	0.371	4.529	0.685	0.900679	72	7	16
Basal cell carcinoma of skin of other and unspecified parts of face	173.31	1.296	0.174	9.641	0.8	0.961926	35	4	9
Peripheral vascular disease, unspecified	443.9	1.294	1.15	1.456	0	0	7032	716	2235
Acute salpingitis and oophoritis	614	1.291	0.165	10.079	0.807	0.963931	36	8	6
Vascular dementia, uncomplicated	290.4	1.289	0.939	1.769	0.116	0.289885	1052	124	340
Shoulder joint replacement	V43.61	1.289	0.702	2.367	0.412	0.684743	405	23	154
Personal history of malignant neoplasm of liver	V10.07	1.288	0.878	1.89	0.196	0.424909	946	88	275
Suicide and self-inflicted injury by caustic substances, except poisoning	E95.87	1.288	0.026	63.58	0.899	0.991312	54	8	23
Other specified hypotension	458.8	1.287	0.827	2.001	0.263	0.517279	475	57	142
Osteoarthrosis, unspecified whether generalized or localized, other specified sites	715.98	1.283	0.485	3.398	0.615	0.858322	99	17	26
Family history of malignant neoplasm of trachea, bronchus, and lung	V16.1	1.281	0.939	1.747	0.117	0.291234	1245	135	365
Other specified gastritis, with hemorrhage	535.41	1.28	0.509	3.22	0.6	0.847637	100	14	35
Personal history of venous thrombosis and embolism	V12.51	1.279	1.154	1.417	0	0	13263	1322	3998
Aftercare for healing traumatic fracture of hip	V54.13	1.277	0.644	2.532	0.483	0.752346	133	15	38
Systemic inflammatory response syndrome due to noninfectious process without acute organ dysfunction	995.93	1.274	0.64	2.536	0.491	0.758273	220	17	61
Delirium due to conditions classified elsewhere	293	1.271	1.121	1.441	0	0	4769	532	1233
Unspecified procedure as the cause of abnormal reaction of patient, or of later complication, without mention of misadventure at time of procedure	E87.99	1.27	0.783	2.057	0.332	0.601562	271	31	65
Malignant neoplasm of other parts of brain	191.8	1.27	0.529	3.049	0.592	0.843082	88	11	28
Late effects of cerebrovascular disease, alterations of sensations	438.6	1.27	0.494	3.263	0.62	0.858322	117	6	41
Other specified alveolar and parietoalveolar pneumonopathies	516.8	1.269	0.622	2.589	0.513	0.77491	151	13	29
Closed fracture of shaft of femur	821.01	1.268	0.706	2.275	0.426	0.697325	309	45	69
Closed fracture of unspecified part of lower end of humerus	812.4	1.268	0.43	3.738	0.667	0.889959	63	4	13
Monoplegia of upper limb affecting nondominant sde	344.42	1.267	0.391	4.1	0.693	0.906488	52	8	17
Personal history of contact with and (suspected) exposure to asbestos	V15.84	1.266	0.78	2.055	0.34	0.61052	361	42	112
Other lymphedema	457.1	1.265	0.856	1.869	0.238	0.484943	827	59	292
Abrasion or friction burn of face, neck, and scalp except eye, without mention of infection	910	1.265	0.791	2.024	0.327	0.597062	777	86	260
Redundant prepuce and phimosis	605	1.265	0.52	3.075	0.604	0.850124	116	11	35
Complications of transplanted bone marrow	996.85	1.263	0.681	2.344	0.459	0.729633	302	23	94
Pain in joint, forearm	719.43	1.263	0.539	2.961	0.591	0.84308	273	29	72
Body Mass Index 37.0-37.9, adult	V85.37	1.26	0.767	2.073	0.362	0.636181	1019	105	306
Calculus of gallbladder with acute cholecystitis, without mention of obstruction	574	1.259	0.85	1.863	0.25	0.499737	924	104	283
Hyposmolality and/or hyponatremia	276.1	1.258	1.158	1.367	0	0	14673	1664	4269
Abdominal pain, left lower quadrant	789.04	1.257	0.701	2.254	0.443	0.714067	721	94	211
Other specified symptoms associated with female genital organs	625.8	1.256	0.252	6.269	0.781	0.9545	47	4	11
Tracheostomy status	V44.0	1.255	0.899	1.751	0.181	0.402505	907	127	223
Calculus of bile duct without mention of cholecystitis, with obstruction	574.51	1.253	0.887	1.771	0.201	0.431559	916	102	210
Malignant neoplasm of lower lobe, bronchus or lung	162.5	1.252	0.912	1.718	0.164	0.37435	661	108	213
Infection and inflammatory reaction due to indwelling urinary catheter	996.64	1.251	0.784	1.998	0.347	0.61754	678	113	186
Family history of malignant neoplasm of other genital organs	V16.49	1.251	0.509	3.071	0.625	0.862539	131	10	34
Other and unspecified alcohol dependence, episodic	303.92	1.247	0.381	4.088	0.715	0.920359	110	13	30
Diabetes mellitus without mention of complication, type II or unspecified type, not stated as uncontrolled	250	1.246	1.171	1.325	0	0	39570	4724	12163
Hernia of other specified sites without mention of obstruction or gangrene	553.8	1.246	0.287	5.406	0.769	0.951165	56	8	22
Other symptoms involving urinary system	788.99	1.244	0.406	3.813	0.702	0.913539	95	13	21
Abdominal pain, generalized	789.07	1.243	0.705	2.19	0.452	0.723048	474	47	166
Other and unspecified cerebral laceration and contusion, without mention of open intracranial wound, unspecified state of consciousness	851.8	1.241	0.337	4.574	0.745	0.938295	33	7	14
Mental disorders of mother, postpartum condition or complication	648.44	1.241	0.156	9.888	0.839	0.975749	52	13	20
Other malignant lymphomas, lymph nodes of multiple sites	202.88	1.24	0.617	2.491	0.546	0.805525	256	33	42
Contusion of hand(s)	923.2	1.24	0.372	4.139	0.726	0.928849	75	8	17
Jaundice, unspecified, not of newborn	782.4	1.238	0.883	1.735	0.216	0.455014	779	97	205
Other postoperative infection	998.59	1.237	0.986	1.553	0.066	0.189227	3569	388	934
Osteoarthrosis, localized, primary, pelvic region and thigh	715.15	1.236	0.714	2.14	0.449	0.719158	735	68	243
Adverse effects of work environment	V62.1	1.236	0.128	11.922	0.855	0.980242	44	1	5
Other severe protein-calorie malnutrition	262	1.234	0.991	1.536	0.06	0.176421	3123	335	921
Other motor vehicle traffic accident involving collision with motor vehicle injuring motorcyclist	E81.22	1.234	0.499	3.053	0.649	0.877977	195	19	41
Erysipelas	35	1.234	0.298	5.11	0.772	0.952697	56	5	19
Secondary malignant neoplasm of brain and spinal cord	198.3	1.232	1.035	1.465	0.019	0.0681701	2625	348	675
Other hemoptysis	786.39	1.232	0.576	2.635	0.59	0.842287	164	20	43
Polymyositis	710.4	1.232	0.424	3.583	0.701	0.913176	96	13	44
History of emotional abuse	V15.42	1.231	0.015	101.366	0.926	0.994013	72	2	19
Other specified peripheral vascular diseases	443.89	1.23	0.449	3.368	0.687	0.902371	104	13	31
Surgical or other procedure not carried out because of contraindication	V64.1	1.224	0.875	1.713	0.239	0.486458	810	99	196
Hypercalcemia	275.42	1.223	0.982	1.524	0.073	0.202416	1586	209	441
Leukocytosis, unspecified	288.6	1.222	1.085	1.376	0.001	0.00521429	8188	961	2293
Staphylococcus infection in conditions classified elsewhere and of unspecified site, other staphylococcus	41.19	1.221	0.901	1.655	0.198	0.428023	1084	105	286
Closed fracture of eight or more ribs	807.08	1.221	0.524	2.844	0.644	0.873704	119	13	24
Malignant neoplasm of ampulla of vater	156.2	1.22	0.451	3.3	0.696	0.909159	123	18	35
Other acute and subacute forms of ischemic heart disease, other	411.89	1.218	0.982	1.512	0.073	0.202416	1451	168	470
Bone marrow replaced by transplant	V42.81	1.218	0.741	2	0.437	0.708003	312	23	76
Postprocedural hematoma of skin and subcutaneous tissue following other procedure	L76.32	1.218	0.586	2.533	0.597	0.846233	328	31	102
Acute alcoholic intoxication in alcoholism, continuous	303.01	1.217	0.788	1.878	0.375	0.649703	986	152	303
Atherosclerosis of renal artery	440.1	1.216	0.818	1.807	0.335	0.604689	547	75	195
Nodular lymphoma, unspecified site, extranodal and solid organ sites	202	1.216	0.573	2.584	0.61	0.855535	230	30	68
Benign neoplasm of pancreas, except islets of Langerhans	211.6	1.216	0.448	3.299	0.701	0.913176	160	13	45
Late effects of cerebrovascular disease, hemiplegia affecting dominant side	438.21	1.214	0.818	1.803	0.335	0.604689	700	62	290
Other bursitis	727.3	1.214	0.278	5.303	0.797	0.960143	65	8	23
Struck accidentally by falling object	E91.6	1.213	0.48	3.065	0.684	0.899988	167	26	42
Adjustment disorder with mixed disturbance of emotions and conduct	309.4	1.213	0.121	12.106	0.869	0.985783	77	7	17
Open wound of scalp, without mention of complication	873	1.211	0.899	1.631	0.208	0.442583	1054	140	264
Other bone cyst	733.29	1.209	0.174	8.419	0.848	0.977234	36	0	6
Other complications due to heart valve prosthesis	996.71	1.208	0.618	2.362	0.58	0.833654	294	27	98
Other non-autoimmune hemolytic anemias	283.19	1.208	0.323	4.518	0.779	0.9545	54	15	14
Other and unspecified alcohol dependence, unspecified	303.9	1.206	0.95	1.531	0.125	0.305932	2425	303	726
Dependence on respirator, status	V46.11	1.204	0.753	1.925	0.438	0.709018	305	35	80
Body Mass Index 36.0-36.9, adult	V85.36	1.203	0.739	1.957	0.457	0.727978	1033	78	316
Stress incontinence, female	625.6	1.201	0.602	2.397	0.603	0.849977	494	45	150
Closed fracture of multiple ribs, unspecified	807.09	1.199	0.612	2.348	0.596	0.845447	155	10	31
Long-term (current) use of steroids	V58.65	1.198	1.01	1.421	0.038	0.120307	4177	464	1408
Cellulitis and abscess of upper arm and forearm	682.3	1.198	0.869	1.65	0.271	0.528631	1614	189	517
Blood in stool	578.1	1.195	0.967	1.476	0.099	0.256872	2456	282	761
Other bipolar disorders	296.89	1.195	0.627	2.275	0.588	0.84038	535	50	112
Pressure ulcer, unspecified site	707	1.194	0.376	3.788	0.764	0.948069	43	4	14
Amyotrophic lateral sclerosis	335.2	1.193	0.555	2.562	0.652	0.88078	148	17	23
Closed fracture of upper end of tibia alone	823	1.192	0.691	2.059	0.528	0.787849	478	51	105
Diverticulosis of colon (without mention of hemorrhage)	562.1	1.19	1.002	1.413	0.048	0.146942	4009	455	1297
Asymptomatic human immunodeficiency virus (HIV) infection status	V08	1.19	0.94	1.506	0.147	0.345518	2925	367	1205
Other specified diseases of sebaceous glands	706.8	1.19	0.135	10.48	0.875	0.987073	65	5	33
Adjustment disorder with anxiety	309.24	1.189	0.484	2.92	0.706	0.915918	176	20	47
Postconcussion syndrome	310.2	1.189	0.389	3.639	0.761	0.945893	170	17	39
Urinary tract infection, site not specified	599	1.187	1.094	1.288	0	0	20820	2395	6149
Personal history of malignant neoplasm of breast	V10.3	1.187	1.054	1.336	0.005	0.0217162	7898	866	2602
Systolic heart failure, unspecified	428.2	1.186	0.83	1.695	0.35	0.620841	481	56	153
Unspecified disorder of intestine	569.9	1.186	0.519	2.714	0.686	0.901369	135	23	35
Cryptogenic organizing pneumonia	516.36	1.185	0.378	3.713	0.77	0.951471	82	12	18
Personal history of malignant neoplasm of larynx	V10.21	1.184	0.712	1.971	0.515	0.776386	336	39	79
Toxic gastroenteritis and colitis	558.2	1.183	0.74	1.892	0.483	0.752346	621	69	189
Other adrenal hypofunction	255.5	1.18	0.491	2.837	0.712	0.919929	97	15	24
Unspecified essential hypertension	401.9	1.177	1.113	1.243	0	0	68415	8574	18975
Pulmonary congestion and hypostasis	514	1.177	0.906	1.528	0.222	0.462013	1141	134	305
Infection and inflammatory reaction due to peritoneal dialysis catheter	996.68	1.177	0.337	4.113	0.799	0.961332	64	2	20
Chronic pain due to trauma	338.21	1.177	0.313	4.418	0.81	0.965367	159	22	28
Volvulus	560.2	1.172	0.612	2.246	0.632	0.865778	203	18	49
Subclavian steal syndrome	435.2	1.172	0.425	3.228	0.759	0.945574	66	8	19
Traumatic pneumohemothorax without mention of open wound into thorax	860.4	1.171	0.572	2.399	0.666	0.889249	230	31	44
Unspecified acquired hypothyroidism	244.9	1.17	1.097	1.249	0	0	30285	3313	9440
Mitral valve stenosis and aortic valve stenosis	396	1.17	0.8	1.711	0.418	0.691084	770	66	235
Other injury into spleen without mention of open wound into cavity	865.09	1.167	0.255	5.336	0.842	0.97681	44	4	10
Migraine with aura, without mention of intractable migraine without mention of status migrainosus	346	1.164	0.577	2.348	0.672	0.891927	413	27	120
Other closed fracture of lower end of humerus	812.49	1.164	0.181	7.468	0.873	0.985989	32	5	4
Coronary atherosclerosis of unspecified type of vessel, native or graft	414	1.163	1.013	1.334	0.032	0.104808	7869	974	2504
Other artificial opening of urinary tract status	V44.6	1.159	0.756	1.777	0.499	0.763484	679	58	188
Universal ulcerative (chronic) colitis	556.6	1.157	0.567	2.361	0.689	0.903747	226	25	44
Schizoaffective disorder, chronic	295.72	1.156	0.431	3.102	0.773	0.952697	152	24	65
Regional enteritis of small intestine with large intestine	555.2	1.155	0.598	2.23	0.668	0.890041	383	49	100
Herpes zoster with other ophthalmic complications	53.29	1.155	0.152	8.766	0.889	0.990501	46	4	27
Mononeuritis of upper limb, unspecified	354.9	1.154	0.406	3.282	0.789	0.957484	125	20	56
Diabetes with renal manifestations, type II or unspecified type, not stated as uncontrolled	250.4	1.153	0.999	1.332	0.052	0.157159	10170	830	3568
Down's syndrome	758	1.152	0.592	2.243	0.676	0.895671	163	19	45
Dieulafoy lesion (hemorrhagic) of stomach and duodenum	537.84	1.152	0.453	2.93	0.766	0.949619	88	9	22
Late effects of cerebrovascular disease, hemiplegia affecting unspecified side	438.2	1.151	0.873	1.517	0.32	0.588812	1019	127	220
Spinal stenosis in cervical region	723	1.151	0.781	1.698	0.477	0.746062	1057	92	299
Late effect of fracture of lower extremities	905.4	1.151	0.304	4.356	0.836	0.97405	168	13	39
Unspecified viral hepatitis C with hepatic coma	70.71	1.149	0.63	2.097	0.65	0.878704	233	38	63
Open wound of wrist, with tendon involvement	881.22	1.149	0.142	9.301	0.897	0.990693	99	12	14
Chronic lymphoid leukemia, in remission	204.11	1.148	0.37	3.561	0.811	0.965367	86	8	23
Other specified cardiac dysrhythmias	427.89	1.147	1.012	1.3	0.032	0.104808	6436	818	1752
Calculus of gallbladder without mention of cholecystitis, without mention of obstruction	574.2	1.147	0.884	1.488	0.302	0.569212	1685	230	434
Other motor vehicle traffic accident involving collision on the highway injuring driver of motor vehicle other than motorcycle	E81.50	1.146	0.522	2.515	0.734	0.932173	201	26	34
Mantle cell lymphoma, unspecified site, extranodal and solid organ sites	200.4	1.146	0.408	3.219	0.796	0.959853	127	14	42
Closed fracture of dorsal (thoracic) vertebra without mention of spinal cord injury	805.2	1.144	0.831	1.573	0.41	0.683213	1027	135	254
Other complications due to other internal orthopedic device, implant, and graft	996.78	1.144	0.392	3.339	0.806	0.963931	173	16	56
Malignant neoplasm of prostate	185	1.143	0.926	1.412	0.213	0.450696	2023	284	603
Pyogenic arthritis, lower leg	711.06	1.143	0.571	2.286	0.706	0.915918	325	26	87
Thrombocytopenia, unspecified	287.5	1.141	1.035	1.259	0.008	0.0327594	10594	1181	2942
Osteoarthrosis, unspecified whether generalized or localized, lower leg	715.96	1.14	0.779	1.667	0.499	0.763484	1019	108	277
Other specified peritonitis	567.89	1.139	0.535	2.426	0.735	0.932818	165	11	41
Ulcer of other part of foot	707.15	1.138	0.899	1.441	0.282	0.542286	3254	328	1006
Fitting and adjustment of cardiac pacemaker	V53.31	1.137	0.817	1.583	0.446	0.716469	792	77	225
Unspecified persistent mental disorders due to conditions classified elsewhere	294.9	1.136	0.629	2.051	0.673	0.89263	405	33	130
Malignant melanoma of skin of other and unspecified parts of face	172.3	1.135	0.222	5.797	0.879	0.98924	35	9	7
Other orthopedic aftercare	V54.89	1.133	0.49	2.619	0.77	0.951471	140	15	45
Acute lymphoid leukemia, in remission	204.01	1.132	0.391	3.279	0.819	0.967307	157	7	9
Rupture of bladder, nontraumatic	596.6	1.129	0.483	2.641	0.779	0.9545	292	32	99
Other specified aplastic anemias	284.89	1.128	0.641	1.983	0.677	0.896057	206	38	40
Other and unspecified open wound of head without mention of complication	873.8	1.128	0.604	2.11	0.705	0.915246	399	24	134
Mechanical complication of gastrostomy	536.42	1.127	0.606	2.097	0.705	0.915246	298	29	88
Injury to spleen without mention of open wound into cavity, capsular tears, without major disruption of parenchyma	865.02	1.127	0.268	4.742	0.87	0.985783	47	5	6
Restless legs syndrome (RLS)	333.94	1.125	0.888	1.424	0.329	0.598698	2404	231	758
Other lymphoid leukemia, without mention of having achieved remission	204.8	1.125	0.195	6.48	0.895	0.990501	44	9	26
Hip joint replacement	V43.64	1.124	0.976	1.294	0.104	0.267469	5660	559	1636
Closed fracture of sacrum and coccyx without mention of spinal cord injury	805.6	1.124	0.646	1.955	0.68	0.897212	346	37	87
Eosinophilic gastritis, without mention of hemorrhage	535.7	1.124	0.036	35.197	0.947	0.999392	53	2	4
Nephrotic syndrome with lesion of membranous glomerulonephritis	581.1	1.123	0.227	5.561	0.887	0.990309	57	5	14
Reflex sympathetic dystrophy of the lower limb	337.22	1.123	0.141	8.97	0.913	0.993001	86	5	43
Other conditions of brain	348.89	1.12	0.771	1.628	0.552	0.81091	704	89	188
Mitral valve insufficiency and aortic valve stenosis	396.2	1.118	0.757	1.65	0.576	0.832	404	54	139
Idiopathic normal pressure hydrocephalus (INPH)	331.5	1.117	0.613	2.037	0.718	0.922969	290	28	85
Butyrophenone-based tranquilizers causing adverse effects in therapeutic use	E93.92	1.114	0.354	3.503	0.854	0.979983	67	14	11
Personal history of malignant neoplasm of other urinary organs	V10.59	1.114	0.309	4.018	0.868	0.98562	62	9	12
Generalized nonconvulsive epilepsy, without mention of intractable epilepsy	345	1.114	0.276	4.502	0.88	0.98924	63	12	30
Other malignant lymphomas, lymph nodes of inguinal region and lower limb	202.85	1.113	0.132	9.4	0.921	0.993909	37	4	11
Mobitz (type) II atrioventricular block	426.12	1.112	0.715	1.728	0.638	0.870229	577	61	147
Acute parametritis and pelvic cellulitis	614.3	1.112	0.206	6.016	0.902	0.991312	52	7	8
Malnutrition of mild degree	263.1	1.109	0.602	2.044	0.739	0.935393	294	39	61
Malignant neoplasm of abdominal esophagus	150.2	1.109	0.369	3.334	0.855	0.980242	66	6	25
Unspecified hemorrhoids without mention of complication	455.6	1.108	0.756	1.624	0.597	0.846233	814	79	232
Cardiac rhythm regulators causing adverse effects in therapeutic use	E94.20	1.108	0.596	2.058	0.745	0.938295	217	30	65
Gangrene	785.4	1.107	0.712	1.723	0.651	0.879742	715	42	205
Localization-related (focal) (partial) epilepsy and epileptic syndromes with simple partial seizures, with intractable epilepsy	345.51	1.107	0.342	3.589	0.865	0.985161	111	12	49
Lymphangioma, any site	228.1	1.106	0.176	6.943	0.914	0.993001	39	7	5
Family history of other specified malignant neoplasm	V16.8	1.105	0.712	1.716	0.655	0.882634	741	69	219
Malignant carcinoid tumor of the bronchus and lung	209.21	1.105	0.256	4.778	0.894	0.990501	45	12	20
Idiopathic pulmonary fibrosis	516.31	1.104	0.489	2.494	0.811	0.965367	135	20	31
Glucocorticoid deficiency	255.41	1.103	0.845	1.439	0.471	0.739725	1651	200	484
Disorders of urea cycle metabolism	270.6	1.1	0.145	8.328	0.926	0.994013	37	3	7
Anticoagulants causing adverse effects in therapeutic use	E93.42	1.099	0.861	1.402	0.448	0.718162	1701	206	536
Unspecified infectious and parasitic diseases	136.9	1.099	0.385	3.136	0.86	0.981527	83	11	25
Personal history of antineoplastic chemotherapy	V87.41	1.098	0.937	1.288	0.247	0.49688	4993	575	1548
Other and unspecified infection due to central venous catheter	999.31	1.098	0.739	1.629	0.644	0.873704	546	66	160
Hydronephrosis	591	1.097	0.883	1.362	0.404	0.678577	2759	330	734
Transfusion associated circulatory overload	276.61	1.096	0.292	4.111	0.892	0.990501	43	4	26
Constrictive pericarditis	423.2	1.095	0.406	2.949	0.858	0.980719	76	5	29
Hereditary peripheral neuropathy	356	1.094	0.148	8.095	0.93	0.994013	68	10	17
Sacroiliitis, not elsewhere classified	720.2	1.092	0.265	4.498	0.902	0.991312	104	7	25
Gouty arthropathy, unspecified	274	1.09	0.532	2.233	0.813	0.965931	210	20	71
Cellulitis and abscess of other specified sites	682.8	1.09	0.346	3.44	0.883	0.98924	118	16	40
Closed fracture of seventh cervical vertebra	805.07	1.089	0.621	1.909	0.767	0.949619	263	35	55
Postmastectomy lymphedema syndrome	457	1.088	0.294	4.024	0.899	0.991312	73	4	34
Long-term (current) use of other medications	V58.69	1.087	0.866	1.363	0.472	0.740683	3040	326	961
Automatic implantable cardiac defibrillator in situ	V45.02	1.086	0.907	1.3	0.372	0.646276	3096	346	966
Hepatopulmonary syndrome	573.5	1.086	0.481	2.454	0.842	0.97681	146	22	34
Cardiac pacemaker in situ	V45.01	1.085	0.966	1.219	0.169	0.382771	6647	757	1984
Pressure ulcer, hip	707.04	1.085	0.589	1.997	0.794	0.959269	210	18	53
Cerebrospinal fluid rhinorrhea	349.81	1.085	0.255	4.617	0.912	0.993001	115	19	34
Personal history of sudden cardiac arrest	V12.53	1.083	0.784	1.496	0.631	0.865658	1110	102	324
Displacement of intervertebral disc, site unspecified, without myelopathy	722.2	1.083	0.284	4.135	0.907	0.992783	106	7	21
Epilepsia partialis continua, without mention of intractable epilepsy	345.7	1.082	0.26	4.506	0.914	0.993001	42	3	22
Poisoning-antidepressant	969	1.082	0.075	15.653	0.954	0.999527	47	4	8
Secondary diabetes mellitus with neurological manifestations, not stated as uncontrolled, or unspecified	249.6	1.081	0.163	7.166	0.936	0.995533	39	4	19
Closed fracture of C5-C7 level with unspecified spinal cord injury	806.05	1.08	0.267	4.372	0.914	0.993001	31	5	4
Abdominal pain, unspecified site	789	1.079	0.86	1.354	0.511	0.773119	3903	409	1222
Unspecified local infection of skin and subcutaneous tissue	686.9	1.079	0.499	2.334	0.847	0.977234	237	24	88
Chronic gouty arthropathy with tophus (tophi)	274.03	1.079	0.362	3.216	0.891	0.990501	100	8	26
Pure hypercholesterolemia	272	1.078	0.991	1.173	0.08	0.216914	18080	2110	5495
Left bundle branch hemiblock	426.2	1.077	0.344	3.365	0.899	0.991312	79	8	28
Calculus of bile duct with acute cholecystitis, with obstruction	574.31	1.076	0.397	2.918	0.885	0.98924	96	16	17
Other B-complex deficiencies	266.2	1.075	0.861	1.341	0.524	0.784966	2433	236	815
Anal and rectal polyp	569	1.075	0.433	2.669	0.876	0.987614	193	10	49
Acquired absence of intestine (large) (small)	V45.72	1.071	0.854	1.343	0.553	0.811437	3358	347	1063
Septicemia due to anaerobes	38.3	1.07	0.552	2.072	0.841	0.97681	128	16	29
Communicating hydrocephalus	331.3	1.07	0.366	3.126	0.901	0.991312	80	12	15
Herpetic meningoencephalitis	54.3	1.07	0.254	4.506	0.927	0.994013	38	3	7
Senile dementia, uncomplicated	290	1.069	0.885	1.291	0.488	0.75641	2695	264	951
Fever	780.6	1.069	0.678	1.685	0.773	0.952697	386	53	73
Obstructive chronic bronchitis without exacerbation	491.2	1.067	0.926	1.23	0.37	0.644275	7854	728	2489
Tachycardia, unspecified	785	1.067	0.897	1.27	0.464	0.733893	5061	568	1355
Unspecified disorders of menstruation and other abnormal bleeding from female genital tract	626.9	1.063	0.331	3.419	0.918	0.993649	193	24	66
Personal history of allergy to other anti-infective agent	V14.3	1.063	0.069	16.445	0.965	0.999527	48	3	10
Unqualified visual loss, both eyes	369.3	1.062	0.24	4.702	0.937	0.995759	56	4	16
Irritable bowel syndrome	564.1	1.06	0.811	1.387	0.67	0.891767	2768	354	979
Painful respiration	786.52	1.058	0.63	1.777	0.83	0.972132	679	68	216
Marginal zone lymphoma, unspecified site, extranodal and solid organ sites	200.3	1.058	0.417	2.684	0.905	0.992024	102	5	39
Subarachnoid hemorrhage following injury without mention of open intracranial wound, with no loss of consciousness	852.01	1.057	0.751	1.489	0.749	0.940835	584	62	145
Toxic encephalopathy	349.82	1.056	0.867	1.285	0.59	0.842287	1986	241	533
Infection and inflammatory reaction due to indwelling urethral catheter, initial encounter	T83.511A	1.055	0.522	2.135	0.881	0.98924	291	30	98
Apnea	786.03	1.055	0.457	2.436	0.901	0.991312	138	16	38
Other specified organ or tissue replaced by transplant	V42.89	1.055	0.071	15.692	0.969	0.999527	43	5	17
Other ill-defined heart diseases	429.89	1.052	0.603	1.835	0.858	0.980719	216	21	76
Cellulitis and abscess of finger, unspecified	681	1.052	0.569	1.945	0.871	0.985783	511	53	160
Methicillin susceptible Staphylococcus aureus septicemia	38.11	1.051	0.709	1.557	0.804	0.963683	591	71	164
Sedative, hypnotic or anxiolytic dependence, continuous	304.11	1.048	0.086	12.819	0.971	0.999527	85	11	15
Alkalosis	276.3	1.047	0.865	1.268	0.638	0.870229	2040	241	623
Diabetes with unspecified complication, type II or unspecified type, not stated as uncontrolled	250.9	1.046	0.593	1.845	0.878	0.98924	401	45	123
Hereditary progressive muscular dystrophy	359.1	1.046	0.214	5.102	0.956	0.999527	67	9	18
Hypoparathyroidism	252.1	1.044	0.323	3.372	0.943	0.998446	134	19	43
Other chronic pulmonary heart diseases	416.8	1.042	0.935	1.161	0.453	0.723124	8768	908	2904
Open wound of tongue and floor of mouth, without mention of complication	873.64	1.042	0.308	3.527	0.947	0.999392	54	7	6
Open wound of forearm, complicated	881.1	1.042	0.126	8.644	0.97	0.999527	50	10	10
Osteoarthrosis, unspecified whether generalized or localized, site unspecified	715.9	1.041	0.897	1.208	0.598	0.847018	5089	614	1512
Other complications due to other cardiac device, implant, and graft	996.72	1.041	0.677	1.602	0.854	0.979983	661	103	198
Open wound of forehead, without mention of complication	873.42	1.038	0.733	1.47	0.836	0.97405	972	108	229
Pressure ulcer, stage IV	707.24	1.038	0.656	1.642	0.873	0.985989	425	53	54
Displacement of nephrostomy catheter, initial encounter	T83.022A	1.037	0.061	17.505	0.98	0.999527	40	7	7
Vomiting following gastrointestinal surgery	564.3	1.036	0.055	19.688	0.981	0.999527	39	2	7
Diabetes with unspecified complication, type II or unspecified type, uncontrolled	250.92	1.034	0.491	2.179	0.929	0.994013	242	19	70
Arthropathy, unspecified, site unspecified	716.9	1.033	0.781	1.367	0.819	0.967307	1606	221	475
Cerebral atherosclerosis	437	1.033	0.734	1.454	0.852	0.978279	1045	128	342
Polycythemia vera	238.4	1.033	0.63	1.693	0.897	0.990693	348	28	117
Malignant neoplasm of body of stomach	151.4	1.033	0.327	3.258	0.956	0.999527	46	7	12
Sinoatrial node dysfunction	427.81	1.032	0.866	1.231	0.725	0.928196	3389	365	1046
Diabetes with other specified manifestations, type II or unspecified type, not stated as uncontrolled	250.8	1.03	0.877	1.208	0.722	0.925291	7061	633	2361
Backache, unspecified	724.5	1.029	0.852	1.243	0.763	0.947448	5907	643	1739
Body Mass Index 45.0-49.9, adult	V85.42	1.029	0.69	1.535	0.888	0.990501	1750	181	594
Other malaise and fatigue	780.79	1.028	0.853	1.237	0.774	0.953311	4317	477	1334
Other motor vehicle traffic accident involving collision with motor vehicle injuring driver of motor vehicle other than motorcycle	E81.20	1.028	0.636	1.662	0.911	0.993001	792	92	197
Epilepsy, unspecified, without mention of intractable epilepsy	345.9	1.025	0.896	1.173	0.721	0.924946	7396	711	2344
Arteritis, unspecified	447.6	1.024	0.496	2.114	0.949	0.999527	260	25	70
Acute laryngitis without mention of obstruction	464	1.023	0.207	5.067	0.977	0.999527	51	6	24
Other specified hemiplegia and hemiparesis affecting dominant side	342.81	1.021	0.701	1.487	0.912	0.993001	698	71	172
Obstructive chronic bronchitis with acute bronchitis	491.22	1.02	0.698	1.493	0.917	0.993649	598	60	216
Family history of malignant neoplasm of gastrointestinal tract	V16.0	1.019	0.783	1.327	0.886	0.989775	2531	283	750
Unspecified gastritis and gastroduodenitis, with hemorrhage	535.51	1.019	0.52	1.998	0.956	0.999527	243	27	68
Poisoning by sympatholytics (antiadrenergics)	971.3	1.019	0.217	4.779	0.981	0.999527	69	10	24
Chronic obstructive asthma, unspecified	493.2	1.018	0.821	1.261	0.873	0.985989	2401	252	711
Hereditary spastic paraplegia	334.1	1.017	0.222	4.666	0.983	0.999527	49	6	5
Infection following a procedure, superficial incisional surgical site, initial encounter	T81.41XA	1.015	0.145	7.085	0.988	0.999527	105	8	33
Vascular dementia, with delirium	290.41	1.014	0.536	1.92	0.966	0.999527	185	17	67
Graft-versus-host disease, unspecified	279.5	1.013	0.456	2.252	0.974	0.999527	226	21	48
Other specified diseases of pericardium	423.8	1.012	0.465	2.202	0.976	0.999527	129	15	41
Generalized convulsive epilepsy, without mention of intractable epilepsy	345.1	1.01	0.57	1.788	0.974	0.999527	416	45	122
Personal history of malignant neoplasm of eye	V10.84	1.009	0.247	4.111	0.99	0.999527	52	4	14
Chronic erythremia, without mention of having achieved remission	207.1	1.007	0.405	2.502	0.988	0.999527	136	11	36
Localization-related (focal) (partial) epilepsy and epileptic syndromes with complex partial seizures, with intractable epilepsy	345.41	1.007	0.386	2.628	0.988	0.999527	192	19	80
Suicide and self-inflicted poisoning by tranquilizers and other psychotropic agents	E95.03	1.007	0.197	5.141	0.993	0.999527	377	45	92
Human immunodeficiency virus (HIV) disease	42	1.005	0.766	1.319	0.971	0.999527	2087	273	802
Peritoneal abscess	567.22	1.004	0.703	1.434	0.982	0.999527	1073	125	325
Phlebitis and thrombophlebitis of upper extremities, unspecified	451.84	1.003	0.427	2.355	0.995	0.999527	123	12	36
Contusion of foot	924.2	1.003	0.134	7.526	0.998	0.999527	42	3	11
Chronic hepatitis C with hepatic coma	70.44	1.002	0.619	1.622	0.992	0.999527	357	51	112
Acute pain due to trauma	338.11	1.002	0.459	2.189	0.996	0.999527	189	23	55
Closed fracture of scapula, unspecified part	811	1.002	0.417	2.405	0.997	0.999527	132	13	34
Scar conditions and fibrosis of skin	709.2	1.001	0.253	3.961	0.999	0.999527	176	17	41
Poisoning by analgesics, antipyretics, and antirheumatics, undetermined whether accidentally or purposely inflicted	E98.00	1.001	0.184	5.46	0.999	0.999527	96	9	16
Other placental conditions, affecting management of mother, delivered, with or without mention of antepartum condition	656.71	1.001	0	7933.85	1	1	61	13	18
Acquired absence of both cervix and uterus	V88.01	1	0.754	1.326	0.998	0.999527	1916	184	624
Infection with microorganisms resistant to penicillins	V09.0	0.999	0.592	1.687	0.997	0.999527	400	49	87
Other and unspecified angina pectoris	413.9	0.998	0.815	1.223	0.988	0.999527	3429	409	1002
Alcoholic cirrhosis of liver	571.2	0.997	0.822	1.208	0.973	0.999527	5247	529	1538
Influenza with other respiratory manifestations	487.1	0.997	0.675	1.471	0.986	0.999527	772	82	278
Anxiety state, unspecified	300	0.996	0.912	1.088	0.932	0.994013	30471	3283	9095
Pressure ulcer, lower back	707.03	0.996	0.82	1.211	0.971	0.999527	3273	371	891
Hyperosmolality and/or hypernatremia	276	0.994	0.878	1.126	0.926	0.994013	5253	588	1548
Intervertebral disc disorder with myelopathy, cervical region	722.71	0.993	0.412	2.397	0.988	0.999527	313	55	82
Bone and joint disorders of back, pelvis, and lower limbs of mother, delivered, with or without mention of antepartum condition	648.71	0.993	0	2.56441e+09	0.999	0.999527	36	9	9
Generalized infection during labor, delivered, with or without mention of antepartum condition	659.31	0.993	0	6.28551e+11	1	1	35	5	9
Acute on chronic diastolic heart failure	428.33	0.992	0.846	1.162	0.918	0.993649	3384	449	1237
Tricuspid valve disorders, specified as nonrheumatic	424.2	0.992	0.65	1.513	0.969	0.999527	430	53	134
Other and unspecified alcohol dependence, in remission	303.93	0.99	0.773	1.269	0.939	0.997326	2526	236	664
Acute myeloid leukemia, in remission	205.01	0.99	0.528	1.857	0.975	0.999527	432	61	154
Atrial flutter	427.32	0.989	0.86	1.138	0.875	0.987073	4839	579	1471
Mild to moderate pre-eclampsia, complicating childbirth	O14.04	0.989	0	1.4288e+07	0.999	0.999527	60	4	11
Unspecified pre-eclampsia, complicating childbirth	O14.94	0.989	0	3.6175e+08	0.999	0.999527	53	5	18
Other pre-existing hypertension, complicating pregnancy, childbirth, and the puerperium, delivered, with or without mention of antepartum condition	642.21	0.988	0	1.12524e+06	0.999	0.999527	34	3	17
Congenital abnormalities of uterus, delivered, with or without mention of antepartum condition	654.01	0.988	0	3.85237e+07	0.999	0.999527	47	2	9
Prolonged second stage of labor, delivered, with or without mention of antepartum condition	662.21	0.988	0	5.39527e+07	0.999	0.999527	53	9	5
Maternal hypotension syndrome, delivered, with or without mention of antepartum condition	669.21	0.988	0	936215	0.999	0.999527	32	3	10
Other venous complications of pregnancy and the puerperium, delivered, with mention of postpartum complication	671.82	0.988	0	1.10801e+07	0.999	0.999527	45	7	8
Aortocoronary bypass status	V45.81	0.987	0.883	1.103	0.821	0.968163	13509	1405	4365
Radiological procedure and radiotherapy as the cause of abnormal reaction of patient, or of later complication, without mention of misadventure at time of procedure	E87.92	0.987	0.674	1.446	0.947	0.999392	1111	127	315
Chronic and other pulmonary manifestations due to radiation	508.1	0.987	0.272	3.582	0.984	0.999527	74	5	17
Other congenital or acquired abnormality of cervix, delivered, with or without mention of antepartum condition	654.61	0.987	0	2.44083e+06	0.999	0.999527	41	5	11
Deep transverse arrest and persistent occipitoposterior position, delivered, with or without mention of antepartum condition	660.31	0.987	0	1.35157e+06	0.999	0.999527	52	7	24
Laceration of cervix, delivered, with or without mention of antepartum condition	665.31	0.987	0	1.63995e+07	0.999	0.999527	32	1	3
Other complications of anesthesia or other sedation in labor and delivery, delivered, with mention of postpartum complication	668.82	0.987	0	1.15887e+11	0.999	0.999527	45	4	10
Other specified bacterial infections in conditions classified elsewhere and of unspecified site, other specified bacteria	41.89	0.986	0.742	1.308	0.92	0.993909	1693	181	520
Personal history of malignant neoplasm of thyroid	V10.87	0.986	0.678	1.434	0.941	0.997775	1274	141	437
Epilepsy complicating pregnancy, childbirth, or the puerperium, delivered, with or without mention of antepartum condition	649.41	0.986	0	2.65742e+06	0.998	0.999527	50	6	17
Other complications of anesthesia or other sedation in labor and delivery, delivered, with or without mention of antepartum condition	668.81	0.986	0	591318	0.998	0.999527	38	9	5
Other venous complications of pregnancy and the puerperium, delivered, with or without mention of antepartum condition	671.81	0.986	0	3.15698e+06	0.999	0.999527	58	7	13
Other abnormality of red blood cells	790.09	0.985	0.048	20.28	0.992	0.999527	32	2	8
Pre-existing hypertension with pre-eclampsia, complicating childbirth	O11.4	0.985	0	2.62979e+06	0.998	0.999527	66	7	20
Supervision of high-risk pregnancy with insufficient prenatal care	V23.7	0.985	0	198485	0.998	0.999527	40	9	11
Obstruction by bony pelvis during labor, delivered, with or without mention of antepartum condition	660.11	0.985	0	8.02738e+06	0.999	0.999527	46	4	9
Unspecified failed trial of labor, delivered, with or without mention of antepartum condition	660.61	0.985	0	2.62279e+07	0.999	0.999527	54	5	11
Accidents occurring in residential institution	E84.97	0.984	0.877	1.102	0.775	0.953614	15680	1746	4476
Surgical operation with transplant of whole organ causing abnormal patient reaction, or later complication, without mention of misadventure at time of operation	E87.80	0.984	0.716	1.352	0.921	0.993909	2531	236	953
Prolapse of cord complicating labor and delivery, delivered, with or without mention of antepartum condition	663.01	0.984	0	113522	0.998	0.999527	32	5	7
Atherosclerosis of native arteries of the extremities with gangrene	440.24	0.981	0.697	1.38	0.911	0.993001	1089	97	254
Abdominal pain, right lower quadrant	789.03	0.98	0.559	1.719	0.944	0.998446	872	100	252
Perforation of esophagus	530.4	0.98	0.284	3.384	0.975	0.999527	49	7	13
Unspecified hypertension complicating pregnancy, childbirth, or the puerperium, delivered, with or without mention of antepartum condition	642.91	0.98	0	9557.89	0.997	0.999527	36	6	12
Damage to pelvic joints and ligaments, delivered, with or without mention of antepartum condition	665.61	0.98	0	115996	0.997	0.999527	77	4	17
Severe pre-eclampsia complicating childbirth	O14.14	0.98	0	4.85595e+06	0.998	0.999527	89	8	22
Other complications of labor and delivery, delivered, with or without mention of antepartum condition	669.81	0.979	0	486832	0.997	0.999527	102	15	33
Retained portions of placenta or membranes, without hemorrhage, unspecified as to episode of care or not applicable	667.1	0.978	0	4620.3	0.996	0.999527	31	1	5
Other specified complications of pregnancy, delivered, with mention of postpartum complication	646.82	0.978	0	71737.6	0.997	0.999527	33	2	6
Other injury to pelvic organs, delivered, with or without mention of antepartum condition	665.51	0.978	0	586425	0.997	0.999527	36	4	7
Fetopelvic disproportion, delivered, with or without mention of antepartum condition	653.41	0.978	0	1.52444e+06	0.998	0.999527	79	11	12
History of fall	V15.88	0.977	0.842	1.135	0.765	0.949	5823	564	1802
Retained placenta without hemorrhage, delivered, with mention of postpartum complication	667.02	0.977	0	21287.6	0.996	0.999527	65	9	18
Onset (spontaneous) of labor after 37 completed weeks of gestation but before 39 completed weeks gestation, with delivery by (planned) cesarean section, delivered, with or without mention of antepartum condition	649.81	0.976	0	194468	0.997	0.999527	81	5	19
Personal history of malignant neoplasm of kidney	V10.52	0.975	0.774	1.228	0.831	0.972403	2178	223	629
Anisocoria	379.41	0.975	0.501	1.896	0.94	0.997551	236	29	53
Other complications of labor and delivery, delivered, with mention of postpartum complication	669.82	0.975	0	38415.5	0.996	0.999527	80	12	19
Complications of transplanted organ, stem cell	996.88	0.974	0.487	1.947	0.94	0.997551	449	37	134
High head at term, delivered, with or without mention of antepartum condition	652.51	0.974	0	30566.8	0.996	0.999527	67	3	13
Shoulder (girdle) dystocia, delivered, with or without mention of antepartum condition	660.41	0.974	0	40086.5	0.996	0.999527	116	13	33
Nonspecific abnormal findings in amniotic fluid	792.3	0.974	0	50646.1	0.996	0.999527	95	9	20
Spotting complicating pregnancy, delivered, with or without mention of antepartum condition	649.51	0.973	0.001	1638.98	0.994	0.999527	43	5	12
Diabetes with renal manifestations, type II or unspecified type, uncontrolled	250.42	0.972	0.575	1.643	0.915	0.993234	598	53	207
Other specified acquired hypothyroidism	244.8	0.972	0.51	1.853	0.931	0.994013	345	29	109
Unspecified disorder of skin and subcutaneous tissue	709.9	0.972	0.414	2.282	0.949	0.999527	203	19	73
Calculus of bile duct with acute cholecystitis, without mention of obstruction	574.3	0.972	0.273	3.468	0.965	0.999527	79	12	20
Supervision of high-risk pregnancy with history of abortion	V23.2	0.972	0	5466.16	0.995	0.999527	55	5	12
Precipitate labor, delivered, with or without mention of antepartum condition	661.31	0.972	0	79807.1	0.996	0.999527	83	10	12
Acquired absence of kidney	V45.73	0.971	0.735	1.284	0.838	0.975183	1712	187	499
Bariatric surgery status complicating pregnancy, childbirth, or the puerperium, delivered, with or without mention of antepartum condition	649.21	0.971	0	9239.19	0.995	0.999527	107	10	31
Other and unspecified cord entanglement, with compression, complicating labor and delivery, delivered, with or without mention of antepartum condition	663.21	0.971	0	10051.2	0.995	0.999527	96	18	22
Pre-eclampsia or eclampsia superimposed on pre-existing hypertension, delivered, with or without mention of antepartum condition	642.71	0.971	0	197993	0.996	0.999527	75	10	19
Hypertensive heart and chronic kidney disease, unspecified, with heart failure and with chronic kidney disease stage I through stage IV, or unspecified	404.91	0.97	0.568	1.657	0.911	0.993001	233	36	77
Hiccough	786.8	0.97	0.568	1.656	0.912	0.993001	300	34	87
Abdominal or pelvic swelling, mass, or lump, unspecified site	789.3	0.97	0.335	2.809	0.955	0.999527	115	16	38
Other cardiovascular diseases of mother, delivered, with or without mention of antepartum condition	648.61	0.97	0	18103.7	0.995	0.999527	66	7	13
Personal history of transient ischemic attack (TIA), and cerebral infarction without residual deficits	V12.54	0.969	0.878	1.069	0.529	0.788721	13024	1388	4207
Hypochondriasis	300.7	0.969	0.001	866.743	0.993	0.999527	34	2	3
High vaginal laceration, delivered, with or without mention of antepartum condition	665.41	0.969	0	14000.5	0.995	0.999527	128	12	28
Pregnancy with other poor obstetric history	V23.49	0.968	0	2470.48	0.993	0.999527	72	7	16
Aneurysm of iliac artery	442.2	0.967	0.51	1.833	0.918	0.993649	251	31	86
Other, mixed, or unspecified drug abuse, unspecified	305.9	0.966	0.616	1.515	0.879	0.98924	1195	118	400
Impacted cerumen	380.4	0.966	0.361	2.586	0.946	0.999392	109	11	37
Unspecified intellectual disabilities	319	0.965	0.625	1.491	0.874	0.986825	724	87	257
Contusion of upper arm	923.03	0.965	0.284	3.274	0.954	0.999527	85	5	11
Hemorrhage from placenta previa, delivered, with or without mention of antepartum condition	641.11	0.965	0.001	1201.24	0.992	0.999527	60	11	17
Other and unspecified uterine inertia, delivered, with or without mention of antepartum condition	661.21	0.965	0	2031.44	0.993	0.999527	73	8	25
Supervision of high-risk pregnancy with history of infertility	V23.0	0.965	0	2445	0.993	0.999527	37	11	18
Recurrent pregnancy loss, delivered, with or without mention of antepartum condition	646.31	0.965	0	10827	0.994	0.999527	70	10	18
Coronary atherosclerosis of native coronary artery	414.01	0.964	0.898	1.035	0.315	0.585	41063	4366	12685
Acute gouty arthropathy	274.01	0.964	0.659	1.412	0.852	0.978279	544	61	177
Occlusion and stenosis of vertebral artery without mention of cerebral infarction	433.2	0.964	0.454	2.049	0.924	0.993909	249	21	63
Dyspareunia	625	0.964	0.001	1578.93	0.992	0.999527	33	2	7
Liver and biliary tract disorders in pregnancy, delivered, with or without mention of antepartum condition	646.71	0.964	0	3075.88	0.993	0.999527	118	19	30
Polyhydramnios, delivered, with or without mention of antepartum condition	657.01	0.963	0	2379.99	0.992	0.999527	120	15	37
Maternal pyrexia during labor, unspecified, delivered, with or without mention of antepartum condition	659.21	0.963	0	5555.28	0.993	0.999527	142	15	32
Antineoplastic chemotherapy induced pancytopenia	284.11	0.962	0.674	1.372	0.83	0.972132	715	98	178
Drug-induced delirium	292.81	0.962	0.629	1.471	0.857	0.980719	694	104	180
Obstruction caused by malposition of fetus at onset of labor, delivered, with or without mention of antepartum condition	660.01	0.962	0.001	1657.16	0.992	0.999527	46	4	7
Bronchitis, not specified as acute or chronic	490	0.961	0.522	1.768	0.897	0.990693	347	45	128
Other complications due to nervous system device, implant, and graft	996.75	0.961	0.225	4.107	0.957	0.999527	64	7	19
Intermediate coronary syndrome	411.1	0.96	0.755	1.221	0.74	0.936035	2939	360	914
Other specified disorders of stomach and duodenum	537.89	0.959	0.703	1.309	0.792	0.957767	1007	132	261
Saddle embolus of pulmonary artery	415.13	0.959	0.291	3.153	0.944	0.998446	103	14	32
Cardiac complications, not elsewhere classified	997.1	0.958	0.761	1.206	0.715	0.920359	2167	268	507
Occlusion and stenosis of multiple and bilateral precerebral arteries without mention of cerebral infarction	433.3	0.958	0.642	1.429	0.833	0.972915	580	78	179
Other ureteric obstruction	593.4	0.958	0.621	1.477	0.845	0.977234	640	85	175
Other venereal diseases of mother, complicating pregnancy, childbirth, or the puerperium, delivered, with or without mention of antepartum condition	647.21	0.957	0	5648.44	0.992	0.999527	169	19	38
Gestational (pregnancy-induced) hypertension without significant proteinuria, complicating childbirth	O13.4	0.957	0	34335.9	0.993	0.999527	273	29	85
Accidental fall from ladder	E88.10	0.956	0.51	1.792	0.888	0.990501	457	64	103
Somatization disorder	300.81	0.956	0.01	88.862	0.985	0.999527	40	1	8
Antacids and antigastric secretion drugs causing adverse effects in therapeutic use	E94.30	0.955	0.183	4.98	0.957	0.999527	39	2	9
Schizotypal personality disorder	301.22	0.955	0.012	78.361	0.984	0.999527	33	1	9
Malignant neoplasm of extrahepatic bile ducts	156.1	0.954	0.571	1.593	0.856	0.9805	291	41	65
Dissection of coronary artery	414.12	0.954	0.453	2.012	0.902	0.991312	195	30	48
Tobacco use disorder complicating pregnancy, childbirth, or the puerperium, delivered, with or without mention of antepartum condition	649.01	0.953	0.001	1257	0.989	0.999527	189	20	82
Excessive fetal growth, affecting management of mother, delivered, with or without mention of antepartum condition	656.61	0.953	0	2217.74	0.99	0.999527	186	36	56
Unspecified adverse effect of anesthesia	995.22	0.952	0.443	2.044	0.899	0.991312	220	20	57
Other acquired deformity of other parts of limb	736.89	0.952	0.086	10.598	0.968	0.999527	37	5	12
Cerebrovascular disorders in the puerperium, delivered, with or without mention of antepartum condition	674.01	0.952	0.004	215.116	0.986	0.999527	93	13	22
Other specified malposition or malpresentation, delivered, with or without mention of antepartum condition	652.81	0.952	0	1982.48	0.99	0.999527	181	26	55
Alcohol abuse, in remission	305.03	0.95	0.615	1.467	0.815	0.96619	950	101	251
Effusion of joint, lower leg	719.06	0.95	0.494	1.827	0.878	0.98924	313	40	122
Normal delivery	650	0.95	0.003	278.939	0.986	0.999527	95	8	22
Open wound of other and unspecified parts of neck, without mention of complication	874.8	0.949	0.138	6.524	0.958	0.999527	111	10	21
Other abnormalities in shape or position of gravid uterus and of neighboring structures, delivered, with or without mention of antepartum condition	654.41	0.949	0	4118.35	0.99	0.999527	210	26	47
Social phobia	300.23	0.948	0.007	135.949	0.983	0.999527	33	3	7
Failed medical or unspecified induction of labor, delivered, with or without mention of antepartum condition	659.11	0.948	0	1947.61	0.989	0.999527	213	28	46
Abnormal weight gain	783.1	0.947	0.197	4.543	0.946	0.999392	100	19	33
Other umbilical cord complications complicating labor and delivery, delivered, with or without mention of antepartum condition	663.81	0.947	0.002	385.362	0.986	0.999527	147	13	31
Cocaine dependence, unspecified	304.2	0.946	0.267	3.348	0.931	0.994013	285	36	121
Pneumonia in other systemic mycoses	484.7	0.945	0.265	3.372	0.93	0.994013	53	6	16
Diabetes with neurological manifestations, type I (juvenile type), uncontrolled	250.63	0.944	0.441	2.022	0.882	0.98924	747	46	271
Intermittent explosive disorder	312.34	0.944	0.003	258.322	0.984	0.999527	38	6	8
Unspecified housing or economic circumstance	V60.9	0.943	0.011	80.033	0.979	0.999527	33	3	7
Transverse or oblique presentation, delivered, with or without mention of antepartum condition	652.31	0.943	0.003	343.338	0.984	0.999527	74	3	24
Generalized anxiety disorder	300.02	0.942	0.521	1.702	0.843	0.97681	877	83	266
Other known or suspected fetal abnormality, not elsewhere classified, affecting management of mother, delivered, with or without mention of antepartum condition	655.81	0.942	0.004	250.043	0.983	0.999527	129	14	38
Third-degree perineal laceration, delivered, with or without mention of antepartum condition	664.21	0.942	0.002	417.282	0.985	0.999527	165	18	35
Infection following a procedure, unspecified, initial encounter	T81.40XA	0.941	0.02	43.41	0.975	0.999527	37	5	12
Other pain disorders related to psychological factors	307.89	0.941	0.008	109.366	0.98	0.999527	58	2	12
Other current conditions classifiable elsewhere of mother, delivered, with mention of postpartum complication	648.92	0.941	0	2027.51	0.988	0.999527	147	21	29
Drug dependence of mother, delivered, with or without mention of antepartum condition	648.31	0.941	0	10270.3	0.99	0.999527	75	10	34
Acute pharyngitis	462	0.94	0.56	1.578	0.815	0.96619	726	85	174
Decreased fetal movements, affecting management of mother, delivered, with or without mention of antepartum condition	655.71	0.94	0.002	577.956	0.985	0.999527	225	26	60
Kidney replaced by transplant	V42.0	0.939	0.727	1.214	0.632	0.865778	2719	247	1109
Other disorders of calcium metabolism	275.49	0.939	0.548	1.61	0.819	0.967307	384	25	120
Other and unspecified complications of medical care, not elsewhere classified	999.9	0.939	0.466	1.894	0.86	0.981527	201	21	42
Third-stage postpartum hemorrhage, delivered, with mention of postpartum complication	666.02	0.939	0.001	1677.87	0.987	0.999527	61	9	10
Personal history of malignant neoplasm of bladder	V10.51	0.938	0.751	1.173	0.575	0.831822	2000	229	669
Primary uterine inertia, delivered, with or without mention of antepartum condition	661.01	0.938	0.001	871.043	0.985	0.999527	198	28	46
Mixed hyperlipidemia	272.2	0.937	0.416	2.108	0.875	0.987073	247	16	103
Genu valgum (acquired)	736.41	0.937	0.011	79.795	0.977	0.999527	32	3	8
Acute kidney failure following labor and delivery, delivered, with mention of postpartum complication	669.32	0.937	0.002	400.165	0.983	0.999527	50	3	10
Malignant neoplasm of stomach, unspecified site	151.9	0.935	0.472	1.853	0.848	0.977234	165	31	103
Unspecified antepartum hemorrhage, delivered, with or without mention of antepartum condition	641.91	0.935	0.008	106.126	0.978	0.999527	81	8	23
Pneumococcal septicemia (Streptococcus pneumoniae septicemia)	38.2	0.934	0.349	2.5	0.892	0.990501	63	16	21
Endometriosis of fallopian tube	617.2	0.934	0.004	221.503	0.981	0.999527	41	2	11
Dermatomyositis	710.3	0.933	0.248	3.514	0.918	0.993649	90	4	14
Abdominal aneurysm without mention of rupture	441.4	0.932	0.76	1.144	0.502	0.765298	2377	265	617
Pressure ulcer, buttock	707.05	0.932	0.674	1.29	0.672	0.891927	770	98	185
Acute upper respiratory infections of other multiple sites	465.8	0.931	0.539	1.607	0.797	0.960143	668	73	224
Systemic inflammatory response syndrome, unspecified	995.9	0.93	0.287	3.017	0.904	0.991787	75	7	23
Amphetamine and other psychostimulant dependence, unspecified	304.4	0.93	0.013	66.987	0.974	0.999527	60	5	19
Abscess of anal and rectal regions	566	0.929	0.494	1.747	0.819	0.967307	463	40	100
Other specified disorders of arteries and arterioles	447.8	0.929	0.286	3.017	0.903	0.991787	104	8	31
Peripheral vertigo, unspecified	386.1	0.929	0.262	3.298	0.909	0.993001	140	12	63
Pyrexia of unknown origin during the puerperium, delivered, with mention of postpartum complication	672.02	0.929	0.001	656.608	0.982	0.999527	102	12	26
Secondary malignant neoplasm of other specified sites	198.89	0.928	0.749	1.15	0.495	0.760121	1806	197	481
Toxic myopathy	359.4	0.926	0.43	1.994	0.843	0.97681	171	17	39
Pregnant state, incidental	V22.2	0.926	0.179	4.787	0.926	0.994013	101	14	29
Portal vein thrombosis	452	0.925	0.706	1.211	0.569	0.82724	1305	176	363
Other dysphagia	787.29	0.925	0.566	1.512	0.756	0.943385	390	46	103
Malignant neoplasm of thyroid gland	193	0.925	0.543	1.575	0.773	0.952697	509	53	126
Anal or rectal pain	569.42	0.925	0.454	1.884	0.829	0.97156	310	35	75
Glycosuria	791.5	0.925	0.014	62.45	0.971	0.999527	31	0	7
Dependent personality disorder	301.6	0.925	0.01	89.505	0.973	0.999527	48	6	19
Fever presenting with conditions classified elsewhere	780.61	0.924	0.709	1.203	0.556	0.813638	2157	253	532
Early satiety	780.94	0.924	0.319	2.674	0.884	0.98924	125	11	38
Unspecified psychophysiological malfunction	306.9	0.924	0.012	73.067	0.972	0.999527	37	3	11
Other specified trauma to perineum and vulva, delivered, with or without mention of antepartum condition	664.81	0.924	0.002	353.696	0.979	0.999527	324	40	84
Placenta previa without hemorrhage, delivered, with or without mention of antepartum condition	641.01	0.924	0.001	602.896	0.981	0.999527	63	5	9
Coronary atherosclerosis due to calcified coronary lesion	414.4	0.923	0.45	1.893	0.826	0.970441	231	32	67
Heart replaced by transplant	V42.1	0.923	0.082	10.41	0.949	0.999527	73	4	12
Secondary malignant neoplasm of adrenal gland	198.7	0.922	0.674	1.263	0.615	0.858322	640	69	187
Neurofibromatosis, type 1 (von recklinghausen's disease)	237.71	0.922	0.071	12.039	0.95	0.999527	36	12	6
Ptosis of breast	611.81	0.922	0.016	54.274	0.969	0.999527	32	3	10
Cervical incompetence, delivered, with or without mention of antepartum condition	654.51	0.922	0.008	104.718	0.973	0.999527	102	10	22
Empyema without mention of fistula	510.9	0.92	0.597	1.418	0.705	0.915246	402	54	122
Other hypertrophic cardiomyopathy	425.18	0.92	0.474	1.784	0.804	0.963683	325	27	115
Duodenitis, with hemorrhage	535.61	0.92	0.267	3.174	0.895	0.990501	67	12	33
Transsexualism	F64.0	0.92	0.02	42.013	0.966	0.999527	51	10	20
Poisoning by antitussives	975.4	0.92	0.016	52.609	0.968	0.999527	31	3	8
Infection following a procedure, deep incisional surgical site, initial encounter	T81.42XA	0.92	0.016	53.563	0.968	0.999527	46	4	12
Other lesion of femoral nerve	355.2	0.92	0.014	59.248	0.969	0.999527	36	8	8
Splenomegaly	789.2	0.919	0.58	1.457	0.72	0.924601	595	62	193
Chronic factitious illness with physical symptoms	301.51	0.919	0.016	53.544	0.967	0.999527	43	2	12
Late vomiting of pregnancy, antepartum condition or complication	643.23	0.919	0.016	52.477	0.967	0.999527	40	4	11
Heart valve replaced by other means	V43.3	0.918	0.768	1.098	0.349	0.619936	3551	378	1188
Dysmetabolic syndrome X	277.7	0.918	0.362	2.325	0.857	0.980719	235	32	59
Endometrial intraepithelial neoplasia (EIN)	621.35	0.918	0.019	44.173	0.965	0.999527	37	3	14
Percutaneous transluminal coronary angioplasty status	V45.82	0.917	0.831	1.012	0.083	0.222663	16561	1798	5575
Other chronic pain	338.29	0.917	0.799	1.052	0.217	0.455856	13559	1311	4183
Chronic kidney disease, unspecified	585.9	0.917	0.791	1.063	0.25	0.499737	17872	1905	5818
Anemia of other chronic disease	285.29	0.917	0.787	1.068	0.263	0.517279	4429	441	1289
Enlargement of lymph nodes	785.6	0.917	0.677	1.241	0.574	0.831643	1526	166	388
Family disruption due to divorce or legal separation	V61.03	0.917	0.016	51.913	0.967	0.999527	56	7	22
Delayed delivery after spontaneous or unspecified rupture of membranes, delivered, with or without mention of antepartum condition	658.21	0.916	0.003	242.894	0.975	0.999527	227	36	62
Unspecified vitamin D deficiency	268.9	0.915	0.744	1.126	0.401	0.675631	4204	443	1321
Other diseases of pharynx, not elsewhere classified	478.29	0.915	0.166	5.057	0.919	0.993881	65	10	14
Celiac disease	579	0.914	0.584	1.43	0.693	0.906488	918	118	312
Flatulence, eructation, and gas pain	787.3	0.913	0.48	1.737	0.782	0.9548	438	43	157
Zygomatic fracture, left side, initial encounter for closed fracture	S02.40FA	0.913	0.048	17.468	0.952	0.999527	55	10	11
Hirsutism	704.1	0.913	0.015	56.294	0.966	0.999527	45	3	8
Tumors of body of uterus, antepartum condition or complication	654.13	0.913	0.013	63.293	0.967	0.999527	48	7	20
Obesity complicating pregnancy, childbirth, or the puerperium, antepartum condition or complication	649.13	0.913	0.006	140.531	0.972	0.999527	74	6	24
Acute hepatitis C without mention of hepatic coma	70.51	0.912	0.155	5.364	0.919	0.993881	92	10	27
Personal history of thrombophlebitis	V12.52	0.912	0.138	6.023	0.924	0.993909	62	10	21
Dual sensory impairment	V49.85	0.912	0.136	6.109	0.924	0.993909	33	4	11
Other inflammatory spondylopathies	720.89	0.912	0.013	62.078	0.966	0.999527	32	6	8
Unspecified hypertensive heart disease with heart failure	402.91	0.911	0.465	1.787	0.787	0.957484	160	19	71
Intestinal or peritoneal adhesions with obstruction (postoperative) (postinfection)	560.81	0.91	0.612	1.354	0.642	0.872862	742	83	222
Other and unspecified mycoses	117.9	0.91	0.476	1.743	0.777	0.953911	265	35	84
Pregnancy with history of pre-term labor	V23.41	0.91	0.014	59.346	0.965	0.999527	55	2	18
Mild or unspecified pre-eclampsia, delivered, with or without mention of antepartum condition	642.41	0.91	0.005	169.014	0.972	0.999527	245	28	62
Lupus erythematosus	695.4	0.909	0.34	2.433	0.85	0.977758	133	11	66
Babesiosis	88.82	0.909	0.26	3.183	0.882	0.98924	67	7	14
Calculus of ureter	592.1	0.908	0.587	1.405	0.666	0.889249	696	76	237
Major depressive affective disorder, single episode, moderate	296.22	0.908	0.014	57.795	0.964	0.999527	40	11	11
Other digestive system complications	997.49	0.907	0.636	1.296	0.593	0.843082	1220	117	303
Deformity of reconstructed breast	612	0.907	0.031	26.202	0.955	0.999527	33	4	16
Genetic torsion dystonia	333.6	0.907	0.025	32.42	0.957	0.999527	32	4	0
Assault by human bite	E96.87	0.907	0.025	32.56	0.958	0.999527	39	5	1
Other specified genital prolapse	618.89	0.907	0.016	51.863	0.962	0.999527	32	2	10
Tobacco use disorder complicating pregnancy, childbirth, or the puerperium, antepartum condition or complication	649.03	0.907	0.01	81.43	0.966	0.999527	38	4	11
Thyrotoxicosis without mention of goiter or other cause, and without mention of thyrotoxic crisis or storm	242.9	0.906	0.607	1.352	0.629	0.865103	770	79	212
Macular degeneration (senile), unspecified	362.5	0.905	0.706	1.16	0.431	0.702179	1589	177	485
Cervical shortening, delivered, with or without mention of antepartum condition	649.71	0.905	0.013	64.781	0.963	0.999527	143	19	27
Suicide and self-inflicted injury by other specified means	E95.38	0.905	0.011	75.602	0.965	0.999527	65	4	20
Other specified infectious and parasitic diseases of mother, delivered, with or without mention of antepartum condition	647.81	0.905	0.002	395.154	0.974	0.999527	93	4	23
Cord around neck, with compression, complicating labor and delivery, delivered, with or without mention of antepartum condition	663.11	0.904	0.004	195.22	0.971	0.999527	380	44	111
Other convulsions	780.39	0.903	0.753	1.082	0.269	0.52554	3367	416	934
Calculus of gallbladder with other cholecystitis, without mention of obstruction	574.1	0.903	0.585	1.394	0.644	0.873704	888	116	242
Injury to other intra-abdominal organs without mention of open wound into cavity, peritoneum	868.03	0.903	0.327	2.494	0.844	0.977234	99	10	20
Epilepsy complicating pregnancy, childbirth, or the puerperium, antepartum condition or complication	649.43	0.903	0.023	35.733	0.956	0.999527	31	8	16
Other specified transient cerebral ischemias	435.8	0.902	0.398	2.047	0.806	0.963931	138	13	27
Diabetes mellitus of mother, complicating pregnancy, childbirth, or the puerperium, delivered, with or without mention of antepartum condition	648.01	0.902	0.012	69.647	0.963	0.999527	321	31	91
Breech presentation without mention of version, delivered, with or without mention of antepartum condition	652.21	0.902	0.007	109.933	0.966	0.999527	281	27	65
Infections of genitourinary tract in pregnancy, delivered, with or without mention of antepartum condition	646.61	0.899	0.016	50.483	0.958	0.999527	180	20	34
Other and unspecified factitious illness	300.19	0.899	0.014	58.036	0.96	0.999527	31	4	5
Streptococcus infection in conditions classified elsewhere and of unspecified site, streptococcus, group D (Enterococcus)	41.04	0.898	0.74	1.09	0.276	0.535085	2685	284	784
Bipolar I disorder, most recent episode (or current) mixed, severe, specified as with psychotic behavior	296.64	0.898	0.035	23.148	0.948	0.999527	54	3	8
Educational circumstances	V62.3	0.898	0.023	35.44	0.954	0.999527	69	11	15
Breech presentation without mention of version, antepartum condition or complication	652.23	0.898	0.022	36.908	0.955	0.999527	31	2	7
Dysarthria	784.51	0.897	0.695	1.158	0.404	0.678577	1739	192	419
Atherosclerosis of native arteries of the extremities with ulceration	440.23	0.897	0.643	1.25	0.521	0.782944	1186	131	360
Other fluid overload	276.69	0.896	0.741	1.084	0.259	0.511532	2979	345	849
Malignant neoplasm of upper lobe, bronchus or lung	162.3	0.896	0.691	1.161	0.406	0.679231	1318	177	372
Arthrodesis status	V45.4	0.896	0.682	1.177	0.432	0.702602	2573	254	710
Metrorrhagia	626.6	0.896	0.025	32.539	0.952	0.999527	35	2	19
Other diseases of trachea and bronchus	519.19	0.895	0.682	1.175	0.424	0.696152	1399	157	335
Methicillin susceptible pneumonia due to Staphylococcus aureus	482.41	0.895	0.58	1.382	0.618	0.858322	373	43	78
Vascular myelopathies	336.1	0.895	0.398	2.015	0.789	0.957484	178	24	37
Other personality disorders	301.89	0.895	0.026	30.449	0.951	0.999527	41	3	6
Abnormality in fetal heart rate or rhythm, antepartum condition or complication	659.73	0.895	0.027	29.949	0.951	0.999527	32	3	10
Mucous polyp of cervix	622.7	0.894	0.021	38.857	0.953	0.999527	33	1	6
Closed fracture of five ribs	807.05	0.893	0.403	1.98	0.78	0.9545	132	10	33
Open wound of hand except finger(s) alone, with tendon involvement	882.2	0.893	0.018	44.608	0.955	0.999527	32	8	4
Pregnancy resulting from assisted reproductive technology	V23.85	0.893	0.013	61.918	0.958	0.999527	149	22	33
Incisional ventral hernia with obstruction	552.21	0.892	0.429	1.855	0.76	0.945889	347	49	130
Observation following alleged rape or seduction	V71.5	0.892	0.042	18.94	0.942	0.998278	31	3	8
Other abnormalities in shape or position of gravid uterus and of neighboring structures, antepartum condition or complication	654.43	0.891	0.021	37.092	0.952	0.999527	39	2	4
Rhesus isoimmunization, delivered, with or without mention of antepartum condition	656.11	0.89	0.006	136.582	0.964	0.999527	373	46	82
Accidental fall from bed	E88.44	0.889	0.599	1.318	0.558	0.815307	753	86	203
Benign essential hypertension complicating pregnancy, childbirth, and the puerperium, postpartum condition or complication	642.04	0.889	0.026	30.002	0.948	0.999527	32	3	14
Other amyloidosis	277.39	0.888	0.579	1.362	0.587	0.839899	749	75	222
Polyphagia	783.6	0.888	0.032	24.401	0.944	0.998446	49	8	16
Streptococcus infection in conditions classified elsewhere and of unspecified site, other streptococcus	41.09	0.887	0.622	1.266	0.509	0.771015	828	93	201
Other fragments of torsion dystonia	333.89	0.887	0.025	30.964	0.947	0.999392	50	0	14
Osteoarthrosis, localized, not specified whether primary or secondary, site unspecified	715.3	0.886	0.694	1.131	0.33	0.60023	3214	291	1118
Bicipital tenosynovitis	726.12	0.886	0.109	7.184	0.91	0.993001	65	3	21
Unspecified endocrine disorder	259.9	0.886	0.028	27.872	0.945	0.999226	37	2	9
Chronic ischemic heart disease, unspecified	414.9	0.885	0.278	2.811	0.836	0.97405	82	8	16
Other complications of gastric band procedure	539.09	0.885	0.051	15.317	0.933	0.994013	65	1	12
Late effect of injury due to war operations	E99.90	0.885	0.034	23.303	0.941	0.997775	31	0	16
Other specified fetal and placental problems, affecting management of mother, delivered, with or without mention of antepartum condition	656.81	0.885	0.005	155.961	0.963	0.999527	584	73	150
Mental disorders of mother, delivered, with mention of postpartum complication	648.42	0.884	0.017	45.981	0.951	0.999527	49	3	10
Arthropathy associated with gastrointestinal conditions other than infections	713.1	0.883	0.027	28.874	0.944	0.998446	42	6	19
Chronic or unspecified gastric ulcer with hemorrhage, without mention of obstruction	531.4	0.882	0.546	1.426	0.609	0.854626	536	63	150
Periapical abscess without sinus	522.5	0.882	0.431	1.805	0.73	0.929918	328	32	93
Traumatic amputation of thumb (complete)(partial), without mention of complication	885	0.882	0.028	27.382	0.943	0.998446	31	4	6
Breech or other malpresentation successfully converted to cephalic presentation, delivered, with or without mention of antepartum condition	652.11	0.882	0.02	39.739	0.949	0.999527	247	26	55
Aphasia	784.3	0.881	0.718	1.081	0.224	0.463887	2152	241	553
Old vaginal laceration	623.4	0.881	0.029	26.922	0.942	0.998278	51	4	12
Pilonidal cyst without mention of abscess	685.1	0.88	0.11	7.034	0.904	0.991787	36	6	19
Adjustment disorder with disturbance of conduct	309.3	0.88	0.088	8.81	0.913	0.993001	40	4	9
Sprain of cruciate ligament of knee	844.2	0.88	0.059	13.029	0.926	0.994013	36	6	7
Fall from skateboard	E88.52	0.88	0.038	20.328	0.936	0.995533	32	4	9
Other specified retained foreign body	V90.89	0.88	0.025	31.119	0.944	0.998446	35	5	15
Injury to digital blood vessels	903.5	0.88	0.017	46.236	0.949	0.999527	40	9	5
Tumors of body of uterus, delivered, with or without mention of antepartum condition	654.11	0.88	0.012	67.328	0.954	0.999527	534	62	114
Anemia of mother, delivered, with mention of postpartum complication	648.22	0.88	0.006	132.573	0.96	0.999527	167	18	36
Renal and perinephric abscess	590.2	0.879	0.136	5.679	0.892	0.990501	80	12	7
Malignant neoplasm of connective and other soft tissue of upper limb, including shoulder	171.2	0.879	0.078	9.949	0.917	0.993649	41	2	8
Injury to ulnar blood vessels	903.3	0.879	0.015	50.304	0.95	0.999527	43	6	5
Abdominal or pelvic swelling, mass, or lump, other specified site	789.39	0.878	0.27	2.858	0.829	0.97156	109	8	34
Urethral diverticulum	599.2	0.878	0.042	18.243	0.933	0.994013	37	0	3
Personal history of other malignant neoplasm of skin	V10.83	0.877	0.752	1.023	0.094	0.246766	5839	557	2008
Postprocedural seroma of a musculoskeletal structure following a musculoskeletal system procedure	M96.842	0.877	0.044	17.493	0.932	0.994013	32	2	12
C1-C4 level with central cord syndrome	952.03	0.876	0.177	4.339	0.871	0.985783	46	5	9
Diffuse cystic mastopathy	610.1	0.876	0.037	20.811	0.934	0.99452	40	3	2
Osteoarthrosis, localized, secondary, pelvic region and thigh	715.25	0.876	0.037	20.579	0.934	0.99452	49	8	15
Congenital insufficiency of aortic valve	746.4	0.875	0.579	1.323	0.527	0.786976	750	93	155
Severe pre-eclampsia, delivered, with or without mention of antepartum condition	642.51	0.875	0.005	167.714	0.96	0.999527	202	22	47
Personal history of pulmonary embolism	V12.55	0.874	0.741	1.03	0.108	0.275516	5857	542	2242
Undersocialized conduct disorder, aggressive type, unspecified	312	0.874	0.047	16.339	0.928	0.994013	40	3	10
Meningitis in other bacterial diseases classified elsewhere	320.7	0.874	0.025	30.898	0.941	0.997775	35	3	2
Premenopausal menorrhagia	627	0.873	0.038	19.828	0.932	0.994013	56	1	16
Irregular menstrual cycle	626.4	0.873	0.037	20.399	0.933	0.994013	50	6	7
Poisoning by other specified drugs and medicinal substances, undetermined whether accidentally or purposely inflicted	E98.04	0.872	0.141	5.392	0.883	0.98924	78	12	17
Symptomatic menopausal or female climacteric states	627.2	0.872	0.048	15.861	0.926	0.994013	34	4	18
Keloid scar	701.4	0.872	0.036	21.083	0.933	0.994013	67	9	16
Osteoarthrosis, localized, secondary, lower leg	715.26	0.871	0.04	19.056	0.93	0.994013	43	1	10
Accidents caused by other hand tools and implements	E92.04	0.871	0.029	25.754	0.936	0.995533	36	3	5
Other specified periodontal diseases	523.8	0.87	0.17	4.458	0.868	0.98562	56	7	24
Overexertion from strenuous movement or load, initial encounter	X50.0XXA	0.869	0.041	18.592	0.928	0.994013	53	3	14
Other plastic surgery for unacceptable cosmetic appearance	V50.1	0.869	0.038	19.771	0.93	0.994013	39	6	16
Oligohydramnios, delivered, with or without mention of antepartum condition	658.01	0.869	0.014	54.788	0.947	0.999392	417	50	99
Scoliosis (and kyphoscoliosis), idiopathic	737.3	0.868	0.559	1.348	0.528	0.787849	708	77	178
Pyogenic granuloma of skin and subcutaneous tissue	686.1	0.868	0.065	11.524	0.915	0.993234	36	5	11
Endometriosis of other specified sites	617.8	0.868	0.022	34.067	0.94	0.997551	45	4	15
Mechanical complication due to other implant and internal device, not elsewhere classified	996.59	0.867	0.598	1.255	0.448	0.718162	909	110	230
Late effect of fracture of neck of femur	905.3	0.867	0.039	19.13	0.928	0.994013	33	4	9
Allergy to peanuts	V15.01	0.867	0.039	19.244	0.928	0.994013	36	2	4
Overexertion from prolonged static or awkward postures, initial encounter	X50.1XXA	0.867	0.039	19.054	0.928	0.994013	48	2	11
Open wound of forearm, with tendon involvement	881.2	0.867	0.033	22.803	0.932	0.994013	47	8	7
Crushing injury of finger(s)	927.3	0.867	0.026	29.464	0.937	0.995759	56	4	6
Lipoma of spermatic cord	214.4	0.866	0.047	16.072	0.923	0.993909	33	2	8
Foot amputation status	V49.73	0.865	0.49	1.527	0.617	0.858322	345	23	117
Migraine, unspecified, with intractable migraine, so stated, without mention of status migrainosus	346.91	0.865	0.047	15.923	0.922	0.993909	35	3	14
Hypertensive heart and chronic kidney disease, malignant, with heart failure and with chronic kidney disease stage I through stage IV, or unspecified	404.01	0.864	0.691	1.079	0.196	0.424909	4546	314	1723
Encounter for insertion of intrauterine contraceptive device	V25.11	0.864	0.024	31.175	0.936	0.995533	162	19	36
Osteoarthrosis, unspecified whether generalized or localized, shoulder region	715.91	0.863	0.334	2.231	0.761	0.945893	142	22	26
Thyroiditis, unspecified	245.9	0.863	0.05	14.896	0.919	0.993881	40	4	8
Unspecified antepartum hemorrhage, antepartum condition or complication	641.93	0.863	0.046	16.326	0.922	0.993909	32	3	7
Bipolar I disorder, single manic episode, severe, specified as with psychotic behavior	296.04	0.863	0.043	17.357	0.924	0.993909	41	3	14
Other complications of puerperium, delivered, with mention of postpartum complication	674.82	0.863	0.001	1373.3	0.969	0.999527	68	8	13
Hypertensive chronic kidney disease, malignant, with chronic kidney disease stage I through stage IV, or unspecified	403	0.861	0.705	1.052	0.144	0.340364	6983	674	2300
Disorders of magnesium metabolism	275.2	0.861	0.684	1.083	0.2	0.430874	3194	363	885
Volume depletion, unspecified	276.5	0.861	0.648	1.144	0.301	0.568173	1144	151	367
Poisoning by opium (alkaloids), unspecified	965	0.861	0.157	4.73	0.863	0.983473	73	7	15
Other specified adjustment reactions	309.89	0.861	0.058	12.756	0.913	0.993001	36	5	10
Other pancytopenia	284.19	0.86	0.699	1.059	0.156	0.360643	2656	294	818
Septicemia due to escherichia coli (E. coli)	38.42	0.86	0.651	1.137	0.291	0.554258	1230	134	349
Intestinal bypass or anastomosis status	V45.3	0.86	0.477	1.551	0.617	0.858322	754	72	203
Poisoning by other opiates and related narcotics	965.09	0.86	0.262	2.826	0.804	0.963683	246	34	67
Changes in skin texture	782.8	0.858	0.033	22.032	0.927	0.994013	42	5	15
Dementia in conditions classified elsewhere without behavioral disturbance	294.1	0.857	0.609	1.205	0.374	0.648563	3362	370	875
Secondary hypercoagulable state	289.82	0.857	0.365	2.011	0.722	0.925291	123	17	30
Personal history of irradiation, presenting hazards to health	V15.3	0.856	0.728	1.006	0.059	0.173885	5450	609	1709
Dysthymic disorder	300.4	0.856	0.709	1.035	0.108	0.275516	3950	548	1097
Estrogen receptor positive status (ER+)	V86.0	0.856	0.498	1.47	0.572	0.829695	676	66	221
Stenosis of peripheral vascular stent, initial encounter	T82.856A	0.856	0.057	12.847	0.911	0.993001	75	8	26
Family history of anemia	V18.2	0.856	0.039	18.943	0.922	0.993909	63	7	23
Paralysis agitans	332	0.854	0.698	1.044	0.124	0.30486	2784	274	832
Closed fracture of unspecified part of fibula with tibia	823.82	0.854	0.21	3.467	0.825	0.970167	58	14	9
Family history of other chronic respiratory conditions	V17.6	0.854	0.05	14.656	0.913	0.993001	32	2	10
Disorders of acoustic nerve	388.5	0.854	0.034	21.147	0.923	0.993909	51	6	12
Closed fracture of cuneiform, foot	825.24	0.854	0.027	27.379	0.929	0.994013	39	3	4
Candidiasis of other urogenital sites	112.2	0.853	0.577	1.261	0.426	0.697325	513	51	139
Late effect of certain complications of trauma	908.6	0.853	0.062	11.71	0.905	0.992024	54	3	10
Complications of transplanted liver	996.82	0.852	0.538	1.35	0.496	0.761041	777	63	177
Closed fracture of navicular (scaphoid), foot	825.22	0.852	0.041	17.77	0.918	0.993649	33	4	11
Rhesus isoimmunization, antepartum condition or complication	656.13	0.852	0.022	33.638	0.932	0.994013	31	1	10
Rheumatoid arthritis	714	0.851	0.712	1.018	0.078	0.212707	4241	374	1352
Ulcerative colitis, unspecified	556.9	0.851	0.627	1.154	0.3	0.566567	1736	195	526
Bite of other animal except arthropod	E90.63	0.851	0.199	3.647	0.828	0.97156	184	20	47
Gout, unspecified	274.9	0.85	0.769	0.94	0.002	0.00978351	11377	1238	3883
Other disorders of synovium, tendon, and bursa	727.89	0.85	0.05	14.416	0.91	0.993001	56	7	12
Nonspecific abnormal findings in cerebrospinal fluid	792	0.85	0.051	14.062	0.91	0.993001	31	2	3
Rhabdomyolysis	728.88	0.849	0.617	1.168	0.314	0.584286	1131	131	288
Secondary neuroendocrine tumor of liver	209.72	0.849	0.266	2.712	0.782	0.9548	167	13	17
Injury to radial blood vessels	903.2	0.849	0.038	18.766	0.918	0.993649	47	7	9
Other degenerative diseases of the basal ganglia	333	0.848	0.394	1.825	0.673	0.89263	198	20	49
Intestinal infection due to campylobacter	8.43	0.848	0.125	5.77	0.866	0.98562	49	5	16
Benign neoplasm of skin of trunk, except scrotum	216.5	0.848	0.042	16.923	0.914	0.993001	36	3	9
Cholangitis	576.1	0.847	0.676	1.061	0.148	0.347224	2297	303	617
Gastroesophageal laceration-hemorrhage syndrome	530.7	0.847	0.452	1.586	0.604	0.850124	419	40	130
Closed fracture of astragalus	825.21	0.847	0.199	3.599	0.822	0.968439	92	9	26
Transient hypertension of pregnancy, delivered , with or without mention of antepartum condition	642.31	0.847	0.02	35.386	0.931	0.994013	505	58	114
Urinary hesitancy	788.64	0.846	0.197	3.639	0.823	0.969016	140	12	34
Moderate intellectual disabilities	318	0.846	0.151	4.75	0.849	0.977758	41	9	11
Spinal stenosis, lumbar region, with neurogenic claudication	724.03	0.845	0.262	2.728	0.778	0.9545	188	21	40
Felon	681.01	0.845	0.06	11.885	0.901	0.991312	34	3	9
Primary central nervous system lymphoma, lymph nodes of head, face, and neck	200.51	0.845	0.037	19.095	0.916	0.993649	35	5	5
Other acquired absence of organ	V45.79	0.844	0.632	1.128	0.252	0.50294	1897	221	530
Other fall	E88.88	0.844	0.606	1.176	0.317	0.586705	1945	190	639
Lipodystrophy	272.6	0.844	0.051	13.93	0.906	0.992783	37	3	33
Other specified aftercare following surgery	V58.49	0.844	0.049	14.513	0.907	0.992783	39	5	9
Food poisoning, unspecified	5.9	0.844	0.048	14.916	0.908	0.993001	33	5	11
Unspecified schizophrenia, unspecified	295.9	0.843	0.623	1.141	0.269	0.52554	2004	192	518
Exophthalmos, unspecified	376.3	0.843	0.203	3.496	0.814	0.96619	59	5	16
Fall on same level from collision, pushing, or shoving, by or with other person in sports	E88.60	0.843	0.058	12.223	0.9	0.991312	37	7	11
Stiffness of joint, not elsewhere classified, lower leg	719.56	0.843	0.058	12.336	0.901	0.991312	47	1	18
Secondary malignant neoplasm of small intestine including duodenum	197.4	0.842	0.529	1.34	0.468	0.737455	359	44	79
Other complications of obstetrical surgical wounds, postpartum condition or complication	674.34	0.842	0.052	13.687	0.904	0.991787	40	4	6
Non-healing surgical wound	998.83	0.841	0.392	1.804	0.657	0.883135	305	47	80
Puerperal endometritis, delivered, with mention of postpartum complication	670.12	0.84	0.036	19.454	0.913	0.993001	130	11	25
Personal history of other mental disorders	V11.8	0.84	0.037	19.241	0.913	0.993001	71	9	25
Activities involving bike riding	E00.64	0.84	0.025	28.012	0.923	0.993909	31	5	11
Personal history of malignant neoplasm of prostate	V10.46	0.839	0.731	0.963	0.012	0.0464343	5930	738	1949
Myalgia and myositis, unspecified	729.1	0.839	0.662	1.063	0.146	0.344234	4700	419	1453
Closed fracture of shaft of clavicle	810.02	0.839	0.379	1.859	0.665	0.889249	173	20	31
Nephrotic syndrome with unspecified pathological lesion in kidney	581.9	0.839	0.332	2.125	0.712	0.919929	151	24	41
Fracture of calcaneus, closed	825	0.839	0.307	2.29	0.731	0.929918	178	22	44
Other adverse food reactions, not elsewhere classified	995.7	0.839	0.05	14.16	0.903	0.991787	33	1	7
Elevated C-reactive protein (CRP)	790.95	0.839	0.048	14.533	0.904	0.991787	68	11	27
Poor fetal growth, affecting management of mother, delivered, with or without mention of antepartum condition	656.51	0.839	0.02	34.881	0.927	0.994013	423	38	100
Closed fracture of two ribs	807.02	0.838	0.587	1.198	0.333	0.602798	1197	149	311
Unspecified visual loss	369.9	0.838	0.378	1.86	0.664	0.889249	257	26	87
Superior glenoid labrum lesion	840.7	0.838	0.058	12.179	0.897	0.990693	32	5	17
Other viral diseases in the mother, antepartum condition or complication	647.63	0.838	0.029	24.011	0.918	0.993649	62	5	14
Hydroureter	593.5	0.837	0.324	2.164	0.714	0.920359	111	12	29
Hypovolemia	276.52	0.836	0.731	0.955	0.008	0.0327594	5853	624	1729
Cellulitis and abscess of leg, except foot	682.6	0.836	0.696	1.005	0.056	0.166335	4801	533	1540
Antineoplastic and immunosuppressive drugs causing adverse effects in therapeutic use	E93.31	0.836	0.68	1.028	0.09	0.237911	3342	450	877
Opioid type dependence, continuous	304.01	0.835	0.522	1.338	0.454	0.724111	967	88	253
Bipolar I disorder, most recent episode (or current) depressed, severe, without mention of psychotic behavior	296.53	0.835	0.057	12.299	0.895	0.990501	78	12	27
Unspecified disorder of autonomic nervous system	337.9	0.834	0.516	1.345	0.456	0.726995	535	45	126
Family history of other lymphatic and hematopoietic neoplasms	V16.7	0.834	0.423	1.645	0.6	0.847637	333	28	127
Gender identity disorder in children	302.6	0.834	0.062	11.216	0.891	0.990501	66	11	26
Other complications of intestinal pouch	569.79	0.834	0.054	12.981	0.897	0.990693	33	0	5
Allergic arthritis, site unspecified	716.2	0.833	0.07	9.857	0.885	0.98924	38	5	10
Methicillin resistant pneumonia due to Staphylococcus aureus	482.42	0.832	0.525	1.317	0.432	0.702602	310	40	105
Nephrotic syndrome in diseases classified elsewhere	581.81	0.832	0.131	5.297	0.846	0.977234	40	6	33
Other affections of shoulder region, not elsewhere classified	726.2	0.832	0.068	10.147	0.885	0.98924	77	5	20
Nonspecific abnormal results of other specified function study	794.9	0.832	0.059	11.72	0.892	0.990501	46	10	17
Benign essential hypertension complicating pregnancy, childbirth, and the puerperium, delivered, with or without mention of antepartum condition	642.01	0.832	0.023	29.751	0.92	0.993909	487	43	150
Open wound of foot except toe(s) alone, complicated	892.1	0.831	0.067	10.258	0.886	0.989775	42	7	13
Injury to digital nerve, upper limb	955.6	0.831	0.021	32.313	0.921	0.993909	78	13	10
Thyroid dysfunction of mother, delivered, with or without mention of antepartum condition	648.11	0.831	0.013	52.794	0.93	0.994013	581	72	130
Abrasion or friction burn of shoulder and upper arm, without mention of infection	912	0.83	0.127	5.449	0.846	0.977234	116	9	26
Iatrogenic cerebrovascular infarction or hemorrhage	997.02	0.829	0.539	1.276	0.394	0.669782	423	58	91
Lung involvement in systemic sclerosis	517.2	0.829	0.268	2.558	0.744	0.93828	60	2	11
Other synovitis and tenosynovitis	727.09	0.829	0.163	4.208	0.821	0.968163	132	15	50
Dissociative disorder or reaction, unspecified	300.15	0.829	0.056	12.305	0.892	0.990501	73	5	22
Hypertonicity of bladder	596.51	0.828	0.45	1.522	0.543	0.802659	439	71	138
Lichenification and lichen simplex chronicus	698.3	0.828	0.208	3.288	0.788	0.957484	98	14	59
Other peripheral vertigo	386.19	0.828	0.065	10.617	0.885	0.98924	37	7	11
Personal history of unspecified disorder of nervous system and sense organs	V12.40	0.828	0.05	13.766	0.895	0.990501	56	4	31
Kaposi's sarcoma, unspecified site	176.9	0.828	0.042	16.36	0.901	0.991312	32	6	18
Delayed and secondary postpartum hemorrhage, delivered, with mention of postpartum complication	666.22	0.828	0.04	16.929	0.902	0.991312	115	9	19
Unspecified protein-calorie malnutrition	263.9	0.827	0.678	1.008	0.061	0.178532	2148	270	554
Lipidoses	272.7	0.827	0.055	12.354	0.89	0.990501	50	5	5
Other health problems within the family	V61.49	0.827	0.049	13.876	0.895	0.990501	36	3	12
Injury to radial nerve	955.3	0.827	0.043	16.074	0.9	0.991312	44	5	13
Obesity complicating pregnancy, childbirth, or the puerperium, delivered, with or without mention of antepartum condition	649.11	0.827	0.019	35.108	0.921	0.993909	882	74	248
Personal history of Methicillin resistant Staphylococcus aureus	V12.04	0.826	0.59	1.157	0.267	0.522978	1361	117	464
Persistent vomiting	536.2	0.826	0.462	1.475	0.517	0.778783	554	41	173
Malignant neoplasm of long bones of lower limb	170.7	0.826	0.205	3.319	0.787	0.957484	108	4	16
Natural blood and blood products causing adverse effects in therapeutic use	E93.47	0.825	0.213	3.201	0.781	0.9545	33	5	7
Malignant neoplasm of vertebral column, excluding sacrum and coccyx	170.2	0.825	0.055	12.308	0.889	0.990501	32	1	2
Personal history of malignant neoplasm of cervix uteri	V10.41	0.824	0.515	1.317	0.418	0.691084	698	51	197
Presence of intrauterine contraceptive device	V45.51	0.824	0.065	10.378	0.881	0.98924	75	11	28
Poisoning by unspecified drug or medicinal substance	977.9	0.824	0.051	13.416	0.892	0.990501	58	7	12
Familial Mediterranean fever	277.31	0.824	0.05	13.565	0.893	0.990501	31	2	4
Malnutrition of moderate degree	263	0.823	0.61	1.11	0.202	0.433216	1322	154	394
Sprain of unspecified site of back	847.9	0.823	0.055	12.43	0.888	0.990501	42	2	17
Degeneration of thoracic or thoracolumbar intervertebral disc	722.51	0.823	0.045	15.086	0.896	0.990693	32	5	13
Acquired absence of breast and nipple	V45.71	0.822	0.612	1.104	0.193	0.421051	1496	156	488
Sclerosing mesenteritis	567.82	0.822	0.129	5.241	0.835	0.973782	45	12	77
Elevated sedimentation rate	790.1	0.822	0.063	10.637	0.881	0.98924	45	7	9
Sterilization	V25.2	0.822	0.027	25.134	0.91	0.993001	475	54	142
Kidney donors	V59.4	0.821	0.078	8.655	0.87	0.985783	31	7	6
Special screening for malignant neoplasms of colon	V76.51	0.821	0.065	10.399	0.879	0.98924	109	11	48
Other ganglion and cyst of synovium, tendon, and bursa	727.49	0.821	0.051	13.115	0.889	0.990501	36	2	12
Late effects of acute poliomyelitis	138	0.82	0.379	1.774	0.615	0.858322	195	41	71
Other sprains and strains of ankle	845.09	0.82	0.096	7.001	0.856	0.9805	37	5	18
Other lesion of median nerve	354.1	0.82	0.058	11.649	0.883	0.98924	40	7	5
Other specified housing or economic circumstances	V60.89	0.82	0.056	12.091	0.885	0.98924	89	15	25
Personal history of other genital system and obstetric disorders	V13.29	0.82	0.044	15.121	0.894	0.990501	41	5	14
Iron deficiency anemia, unspecified	280.9	0.819	0.718	0.935	0.003	0.0140074	8322	988	2743
Myasthenia gravis with (acute) exacerbation	358.01	0.819	0.241	2.79	0.75	0.941157	85	7	26
Contracture of joint, hand	718.44	0.819	0.127	5.299	0.834	0.972915	39	1	9
Nonspecific abnormal electroencephalogram (EEG)	794.02	0.819	0.048	14.054	0.89	0.990501	33	3	11
Multiple gestation with malpresentation of one fetus or more, delivered, with or without mention of antepartum condition	652.61	0.819	0.015	44.077	0.922	0.993909	122	14	26
Suicide and self-inflicted poisoning by other and unspecified solid and liquid substances	E95.09	0.818	0.148	4.509	0.818	0.967307	72	11	18
Severe pre-eclampsia, complicating the puerperium	O14.15	0.818	0.058	11.448	0.882	0.98924	49	8	10
Peripheral neuritis in pregnancy, postpartum condition or complication	646.44	0.818	0.04	16.877	0.897	0.990693	134	16	25
Alcohol abuse, continuous	305.01	0.817	0.576	1.159	0.257	0.509437	1391	152	385
Unspecified renal disease in pregnancy, without mention of hypertension, antepartum condition or complication	646.23	0.817	0.021	32.359	0.914	0.993001	39	7	4
Full incontinence of feces	787.6	0.816	0.51	1.305	0.396	0.671079	621	89	250
Subarachnoid hemorrhage following injury without mention of open intracranial wound, unspecified state of consciousness	852	0.816	0.369	1.809	0.617	0.858322	103	9	24
Premature separation of placenta, antepartum condition or complication	641.23	0.816	0.04	16.585	0.895	0.990501	39	3	9
Below knee amputation status	V49.75	0.815	0.586	1.133	0.223	0.463079	1356	103	439
Disorders of bilirubin excretion	277.4	0.815	0.501	1.327	0.411	0.683679	633	69	202
Fracture of medial malleolus, open	824.1	0.815	0.053	12.499	0.883	0.98924	37	6	7
Other hemochromatosis	275.03	0.814	0.46	1.439	0.479	0.747957	399	51	88
Malignant neoplasm of other specified sites of female breast	174.8	0.813	0.448	1.478	0.498	0.762877	349	57	89
Prepatellar bursitis	726.65	0.813	0.072	9.151	0.867	0.98562	53	4	13
Asthma, unspecified type, unspecified	493.9	0.812	0.732	0.901	0	0	21925	2540	6588
Closed fracture of malar and maxillary bones	802.4	0.812	0.492	1.339	0.415	0.688222	501	59	107
Antidepressant type abuse, unspecified	305.8	0.812	0.372	1.772	0.601	0.848103	683	56	226
Nonpurulent mastitis associated with childbirth, postpartum condition or complication	675.24	0.812	0.08	8.28	0.861	0.982373	34	7	5
Accidental poisoning by other specified tranquilizers	E85.38	0.812	0.02	32.979	0.912	0.993001	41	6	10
Other and unspecified special symptoms or syndromes, not elsewhere classified	307.9	0.811	0.597	1.1	0.178	0.398636	1686	184	487
Open fracture of upper end of tibia alone	823.1	0.811	0.114	5.743	0.834	0.972915	47	3	8
Late effect of certain other external causes	909.4	0.811	0.049	13.542	0.884	0.98924	33	2	11
Antidepressants causing adverse effects in therapeutic use	E93.90	0.809	0.295	2.216	0.68	0.897212	179	25	54
Hypertrophy (benign) of prostate without urinary obstruction and other lower urinary tract symptom (LUTS)	600	0.808	0.729	0.895	0	0	11436	1356	3464
Other protein-calorie malnutrition	263.8	0.808	0.621	1.051	0.112	0.282493	1954	195	561
Urinary obstruction, unspecified	599.6	0.808	0.36	1.813	0.605	0.8509	126	15	39
Other noninfectious disorders of lymphatic channels	457.8	0.808	0.351	1.857	0.616	0.858322	80	10	10
Mechanical complication due to graft of other tissue, not elsewhere classified	996.52	0.808	0.137	4.767	0.814	0.96619	76	4	22
Labyrinthitis, unspecified	386.3	0.808	0.062	10.567	0.871	0.985783	43	5	16
Fracture, cause unspecified	E88.7	0.807	0.34	1.915	0.627	0.863291	220	27	64
Abnormal glucose tolerance of mother, delivered, with or without mention of antepartum condition	648.81	0.807	0.026	24.848	0.902	0.991312	749	86	184
Elderly primigravida, antepartum condition or complication	659.53	0.806	0.046	13.996	0.882	0.98924	64	5	16
Cervical incompetence, antepartum condition or complication	654.53	0.805	0.066	9.859	0.865	0.985161	48	8	15
Accidental poisoning by antidepressants	E85.40	0.805	0.032	20.447	0.895	0.990501	60	4	13
Other encephalopathy	348.39	0.804	0.586	1.104	0.177	0.397099	894	115	244
Ulcerative (chronic) enterocolitis	556	0.804	0.068	9.493	0.862	0.982628	33	8	14
Closed Monteggia's fracture	813.03	0.803	0.07	9.16	0.859	0.980976	35	3	5
Spontaneous abortion, without mention of complication, incomplete	634.91	0.803	0.058	11.217	0.871	0.985783	33	3	5
Dehydration	276.51	0.802	0.72	0.894	0	0	11056	1191	3142
Secondary neuroendocrine tumor of peritoneum	209.74	0.802	0.032	20.049	0.893	0.990501	32	7	2
Other specified causes of urethral stricture	598.8	0.801	0.178	3.611	0.773	0.952697	62	8	18
Dissociative identity disorder	300.14	0.801	0.029	21.832	0.895	0.990501	33	2	16
Attention to tracheostomy	V55.0	0.8	0.398	1.609	0.532	0.791639	215	28	40
Hallux valgus (acquired)	735	0.799	0.077	8.311	0.851	0.978279	38	4	13
Nonspecific reaction to tuberculin skin test without active tuberculosis (2)	795.51	0.798	0.436	1.459	0.463	0.732617	556	80	226
Other specified infectious and parasitic diseases of mother, antepartum condition or complication	647.83	0.798	0.031	20.313	0.891	0.990501	42	7	3
Profound impairment, both eyes, impairment level not further specified	369	0.797	0.453	1.404	0.432	0.702602	366	29	99
Accidents caused by knives, swords, and daggers	E92.03	0.797	0.081	7.88	0.846	0.977234	65	8	12
Urethral hypermobility	599.81	0.797	0.04	15.712	0.881	0.98924	96	10	16
Benign neoplasm of breast	217	0.796	0.061	10.436	0.862	0.982628	53	2	13
Pain in limb	729.5	0.795	0.615	1.028	0.08	0.216914	3563	428	1139
Chronic venous embolism and thrombosis of subclavian veins	453.75	0.795	0.116	5.443	0.816	0.96647	34	11	8
Elderly primigravida, delivered, with or without mention of antepartum condition	659.51	0.795	0.021	29.451	0.901	0.991312	533	69	123
Acute glomerulonephritis with other specified pathological lesion in kidney	580.89	0.794	0.349	1.806	0.582	0.834948	142	15	53
Disruption of internal operation (surgical) wound	998.31	0.793	0.41	1.534	0.492	0.758583	397	40	101
Diabetes mellitus without mention of complication, type I (juvenile type), uncontrolled	250.03	0.793	0.264	2.379	0.679	0.89714	134	16	30
Radial styloid tenosynovitis	727.04	0.793	0.058	10.906	0.862	0.982628	35	6	2
Puerperal endometritis, postpartum condition or complication	670.14	0.793	0.049	12.747	0.87	0.985783	44	3	10
Other diuretics causing adverse effects in therapeutic use	E94.44	0.792	0.524	1.196	0.267	0.522978	457	54	138
Other specified diseases of blood and blood-forming organs	289.89	0.792	0.357	1.756	0.566	0.825091	244	24	77
Other venous embolism and thrombosis of unspecified site	453.9	0.792	0.209	3.002	0.731	0.929918	49	7	10
Uterovaginal prolapse, incomplete	618.2	0.792	0.071	8.831	0.85	0.977758	56	4	14
Poisoning by selective serotonin reuptake inhibitors	969.03	0.792	0.015	42.239	0.908	0.993001	72	4	16
Acute venous embolism and thrombosis of deep vessels of distal lower extremity	453.42	0.791	0.56	1.119	0.185	0.408291	959	118	260
Open wound of foot except toe(s) alone, without mention of complication	892	0.791	0.144	4.33	0.787	0.957484	55	8	19
Suicide and self-inflicted injury by cutting and piercing instrument	E95.6	0.791	0.142	4.414	0.79	0.957484	585	64	125
Secondary neuroendocrine tumor of bone	209.73	0.791	0.059	10.568	0.859	0.980976	35	8	7
Previous cesarean delivery, antepartum condition or complication	654.23	0.791	0.048	13.145	0.87	0.985783	87	12	19
Late effects of self-inflicted injury	E95.9	0.791	0.044	14.086	0.873	0.985989	42	1	3
Unspecified gastritis and gastroduodenitis, without mention of hemorrhage	535.5	0.79	0.608	1.026	0.077	0.210585	2482	288	806
Drug induced neutropenia	288.03	0.79	0.56	1.114	0.178	0.398636	1173	145	288
Common variable immunodeficiency	279.06	0.79	0.351	1.779	0.569	0.82724	260	5	63
Candidiasis of lung	112.4	0.789	0.172	3.632	0.761	0.945893	36	3	7
Prolapse of vaginal vault after hysterectomy	618.5	0.789	0.074	8.418	0.845	0.977234	52	8	11
Diabetes mellitus of mother, complicating pregnancy, childbirth, or the puerperium, antepartum condition or complication	648.03	0.789	0.065	9.51	0.852	0.978279	91	11	21
Disturbances of sulphur-bearing amino-acid metabolism	270.4	0.788	0.121	5.156	0.804	0.963683	58	10	30
Mantle cell lymphoma, lymph nodes of multiple sites	200.48	0.788	0.061	10.185	0.855	0.980242	64	6	14
Bipolar I disorder, most recent episode (or current) mixed, unspecified	296.6	0.787	0.069	8.957	0.847	0.977234	75	7	15
Pressure ulcer, stage I	707.21	0.786	0.489	1.263	0.319	0.588812	354	38	112
Bilious emesis	787.04	0.786	0.068	9.092	0.847	0.977234	34	5	18
Secondary and unspecified malignant neoplasm of lymph nodes of axilla and upper limb	196.3	0.785	0.484	1.272	0.325	0.595415	622	57	173
Other postprocedural status	V45.89	0.784	0.642	0.957	0.017	0.0621097	3932	485	1134
Tension headache	307.81	0.784	0.334	1.84	0.576	0.832	309	38	97
Premature separation of placenta, delivered, with or without mention of antepartum condition	641.21	0.784	0.007	89.583	0.92	0.993909	264	29	66
Other and unspecified hyperlipidemia	272.4	0.783	0.742	0.826	0	0	77859	8538	24007
Physical restraints status	V49.87	0.783	0.667	0.919	0.003	0.0140074	5034	534	1388
Diaphragmatic hernia without mention of obstruction or gangrene	553.3	0.783	0.637	0.963	0.021	0.0742926	3409	377	1038
Infections of genitourinary tract in pregnancy, antepartum condition or complication	646.63	0.783	0.042	14.726	0.87	0.985783	119	16	33
Precipitous drop in hematocrit	790.01	0.782	0.526	1.163	0.225	0.464943	654	89	185
Other congenital deformity of hip (joint)	755.63	0.781	0.108	5.621	0.806	0.963931	100	9	28
Closed dislocation of ankle	837	0.781	0.053	11.624	0.858	0.980719	31	5	12
Myocardial infarction type 2	I21.A1	0.78	0.577	1.056	0.108	0.275516	1011	85	316
Pressure ulcer, elbow	707.01	0.78	0.168	3.62	0.751	0.941789	47	3	7
Other joint derangement, not elsewhere classified, other specified sites	718.88	0.78	0.069	8.87	0.841	0.97681	45	4	5
Other parent-child problems	V61.29	0.78	0.053	11.501	0.856	0.9805	215	24	66
Malignant neoplasm of sigmoid colon	153.3	0.779	0.398	1.524	0.466	0.735524	220	36	57
Acquired equinovarus deformity	736.71	0.779	0.07	8.717	0.84	0.976613	32	4	13
Other specified forms of chronic ischemic heart disease	414.8	0.778	0.656	0.923	0.004	0.0178425	3781	365	1129
Family history of unspecified malignant neoplasm	V16.9	0.778	0.341	1.774	0.55	0.808911	256	31	67
Open wound of hand except finger(s) alone, without mention of complication	882	0.778	0.279	2.169	0.631	0.865658	246	36	63
Other viral diseases in the mother, delivered, with or without mention of antepartum condition	647.61	0.778	0.033	18.195	0.876	0.987614	447	51	107
Mineral deficiency, not elsewhere classified	269.3	0.777	0.283	2.133	0.624	0.862288	214	24	66
Unspecified acute reaction to stress	308.9	0.777	0.124	4.855	0.788	0.957484	109	11	27
Nontraffic accident involving other off-road motor vehicle injuring driver of motor vehicle other than motorcycle	E82.10	0.776	0.081	7.402	0.826	0.970441	37	3	9
Conjunctival hemorrhage	372.72	0.775	0.332	1.808	0.555	0.813115	211	28	69
Allergy to other foods	V15.05	0.775	0.055	10.913	0.85	0.977758	91	5	21
Malunion of fracture	733.81	0.774	0.077	7.734	0.827	0.971015	57	9	13
Poisoning by barbiturates	967	0.774	0.01	57.64	0.907	0.992783	31	2	4
Infection with microorganisms resistant to macrolides	V09.2	0.773	0.183	3.271	0.726	0.928849	107	7	33
Uterovaginal prolapse, complete	618.3	0.773	0.078	7.697	0.826	0.970441	61	8	20
Other abnormal granulation tissue	701.5	0.773	0.058	10.325	0.845	0.977234	46	6	12
Civilian activity done for income or pay	E00.00	0.773	0.057	10.578	0.847	0.977234	72	17	13
Chondromalacia of patella	717.7	0.773	0.054	10.983	0.849	0.977758	37	0	12
Follicular cyst of ovary	620	0.773	0.038	15.592	0.867	0.98562	37	4	7
Pneumonia due to other gram-negative bacteria	482.83	0.772	0.458	1.301	0.331	0.60061	260	35	62
Endometriosis of pelvic peritoneum	617.3	0.772	0.057	10.371	0.845	0.977234	126	14	36
Mechanical complication due to insulin pump	996.57	0.772	0.051	11.65	0.852	0.978279	56	2	22
Hematuria, unspecified	599.7	0.771	0.605	0.981	0.034	0.110123	1927	224	576
Left-sided ulcerative (chronic) colitis	556.5	0.771	0.087	6.868	0.816	0.96647	65	3	7
Accidents caused by other powered hand tools	E92.01	0.771	0.065	9.148	0.837	0.974617	72	9	15
Esophagitis, unspecified	530.1	0.77	0.533	1.113	0.164	0.37435	1036	118	340
Other mechanical complication of genitourinary device, implant, and graft	996.39	0.77	0.251	2.368	0.649	0.877977	161	20	48
Encounter for breast reconstruction following mastectomy	V51.0	0.77	0.086	6.861	0.815	0.96619	72	10	18
Acute inflammatory diseases of uterus, except cervix	615	0.77	0.058	10.241	0.843	0.97681	39	4	12
Body Mass Index 31.0-31.9, adult	V85.31	0.769	0.458	1.291	0.321	0.589795	987	78	289
Open wound of finger(s), with tendon involvement	883.2	0.769	0.056	10.627	0.844	0.977234	77	12	22
Accidents caused by woodworking and forming machines	E91.94	0.769	0.052	11.269	0.848	0.977234	91	12	26
Premature rupture of membranes, delivered, with or without mention of antepartum condition	658.11	0.769	0.023	25.936	0.884	0.98924	1003	106	262
Urinary incontinence, unspecified	788.3	0.768	0.622	0.948	0.014	0.053144	3068	351	979
Epilepsy, unspecified, with intractable epilepsy	345.91	0.768	0.261	2.257	0.631	0.865658	167	19	53
Non-pressure chronic ulcer of other part of left foot with other specified severity	L97.528	0.768	0.096	6.127	0.804	0.963683	38	1	13
Open wound of hand except finger(s) alone, complicated	882.1	0.768	0.067	8.821	0.832	0.972674	104	16	22
Mixed irritable bowel syndrome	K58.2	0.768	0.057	10.38	0.843	0.97681	38	1	14
Need for prophylactic vaccination and inoculation against viral hepatitis	V05.3	0.768	0.048	12.221	0.852	0.978279	38	10	15
Spinal stenosis, lumbar region, without neurogenic claudication	724.02	0.767	0.58	1.014	0.063	0.183396	2460	282	748
Inguinal hernia, with obstruction, without mention of gangrene, unilateral or unspecified (not specified as recurrent)	550.1	0.767	0.285	2.063	0.6	0.847637	132	13	34
Secondary malignant neoplasm of other respiratory organs	197.3	0.767	0.283	2.077	0.601	0.848103	82	11	14
REM sleep behavior disorder	327.42	0.767	0.117	5.022	0.782	0.9548	47	6	11
Unspecified drug dependence, continuous	304.91	0.767	0.055	10.679	0.843	0.97681	39	3	15
Pseudomonas infection in conditions classified elsewhere and of unspecified site	41.7	0.766	0.588	0.997	0.048	0.146942	1539	172	509
Infection and inflammatory reaction due to other internal prosthetic device, implant, and graft	996.69	0.766	0.391	1.501	0.437	0.708003	366	29	101
Other cardiovascular diseases of mother, antepartum condition or complication	648.63	0.766	0.033	17.848	0.868	0.98562	38	6	4
Other psoriasis	696.1	0.765	0.568	1.03	0.077	0.210585	1895	211	516
Other disorders of muscle, ligament, and fascia	728.89	0.765	0.46	1.273	0.303	0.570813	310	31	70
Feeding difficulties and mismanagement	783.3	0.765	0.141	4.146	0.756	0.943385	35	2	10
Aneurysm of renal artery	442.1	0.765	0.128	4.57	0.769	0.951165	64	4	9
Other specified disorders of nervous system	349.89	0.765	0.068	8.655	0.829	0.97156	47	10	14
Delayed and secondary postpartum hemorrhage, postpartum condition or complication	666.24	0.765	0.059	10.006	0.838	0.975183	31	7	12
Benign essential hypertension complicating pregnancy, childbirth, and the puerperium, antepartum condition or complication	642.03	0.764	0.053	10.956	0.843	0.97681	90	10	42
Acute on chronic combined systolic and diastolic heart failure	428.43	0.763	0.58	1.004	0.053	0.15942	818	92	233
Mild or unspecified pre-eclampsia, postpartum condition or complication	642.44	0.763	0.085	6.885	0.81	0.965367	50	7	13
Elbow, forearm, and wrist injury	959.3	0.763	0.07	8.291	0.824	0.969592	48	1	12
Other psychoactive substance abuse, in remission	F19.11	0.763	0.061	9.487	0.833	0.972915	76	3	23
Intrauterine death, affecting management of mother, delivered, with or without mention of antepartum condition	656.41	0.763	0.001	688.288	0.938	0.996543	43	4	12
Other specified injury caused by animal	E90.68	0.762	0.077	7.599	0.817	0.967051	64	2	17
Other specified urticaria	708.8	0.762	0.064	9.137	0.831	0.972403	72	9	20
Right bundle branch block	426.4	0.761	0.562	1.031	0.078	0.212707	1407	137	385
Removal of other organ (partial) (total) causing abnormal patient reaction, or later complication, without mention of misadventure at time of operation	E87.86	0.76	0.561	1.031	0.077	0.210585	1812	194	502
Chronic tension type headache	339.12	0.76	0.08	7.228	0.812	0.965649	45	2	20
Abnormal glucose tolerance of mother, antepartum condition or complication	648.83	0.76	0.038	15.222	0.857	0.980719	77	10	18
Pulmonary collapse	518	0.759	0.659	0.875	0	0	4639	539	1249
Unspecified adverse effect of other drug, medicinal and biological substance	995.29	0.759	0.648	0.888	0.001	0.00521429	10085	1016	3001
Other seborrheic keratosis	702.19	0.759	0.292	1.971	0.571	0.828878	146	11	50
Cystic fibrosis without mention of meconium ileus	277	0.759	0.084	6.863	0.806	0.963931	69	6	24
Open wound of buttock, without mention of complication	877	0.759	0.055	10.549	0.837	0.974617	34	3	7
Renal dialysis status (2)	V45.11	0.758	0.621	0.926	0.007	0.0291041	5967	551	2185
Chronic total occlusion of coronary artery	414.2	0.758	0.554	1.038	0.084	0.224869	1342	132	389
Secondary hyperparathyroidism (of renal origin)	588.81	0.758	0.542	1.061	0.106	0.271692	1140	133	404
Acute gastric ulcer with hemorrhage, without mention of obstruction	531	0.758	0.136	4.236	0.752	0.94211	45	7	10
Family history of allergic disorders	V19.6	0.758	0.059	9.739	0.832	0.972674	64	4	12
Sprains and strains of unspecified site of shoulder and upper arm	840.9	0.757	0.063	9.154	0.827	0.971015	39	4	5
Poisoning by salicylates	965.1	0.757	0.06	9.561	0.829	0.97156	41	4	18
Other headache syndromes	339.89	0.757	0.036	15.869	0.858	0.980719	66	9	13
Altered mental status	780.97	0.756	0.624	0.916	0.004	0.0178425	4170	427	1244
Chronic migraine without aura, without mention of intractable migraine without mention of status migrainosus	346.7	0.756	0.09	6.319	0.796	0.959853	68	8	13
Ankylosis of joint, lower leg	718.56	0.756	0.091	6.283	0.796	0.959853	103	13	39
Gross hematuria	599.71	0.755	0.558	1.02	0.067	0.191227	1392	157	422
Immune thrombocytopenic purpura	287.31	0.755	0.497	1.146	0.186	0.410021	817	64	211
Pain in joint, site unspecified	719.4	0.755	0.175	3.265	0.707	0.916276	172	22	41
Swelling of limb	729.81	0.754	0.519	1.094	0.137	0.327902	1174	133	373
Other mechanical complication of prosthetic joint implant	996.47	0.754	0.082	6.909	0.802	0.963683	51	5	14
Enthesopathy of unspecified site	726.9	0.754	0.078	7.266	0.807	0.963931	32	4	16
Personal history, urinary (tract) infection	V13.02	0.753	0.586	0.967	0.026	0.0885961	2602	251	861
Dermatomycosis, unspecified	111.9	0.753	0.282	2.011	0.571	0.828878	111	15	44
Tear of medial cartilage or meniscus of knee, current	836	0.753	0.092	6.144	0.791	0.957767	55	11	19
Congenital hydrocephalus	742.3	0.753	0.079	7.215	0.806	0.963931	34	6	9
Contact dermatitis and other eczema due to other chemical products	692.4	0.753	0.075	7.558	0.81	0.965367	67	5	13
Umbilical hernia without mention of obstruction or gangrene	553.1	0.752	0.486	1.163	0.2	0.430874	830	80	234
Social maladjustment	V62.4	0.752	0.053	10.692	0.834	0.972915	83	9	28
Mastodynia	611.71	0.751	0.063	8.917	0.82	0.967886	52	8	17
Late effects of cerebrovascular disease, aphasia	438.11	0.75	0.549	1.023	0.069	0.195029	919	112	272
Personal history of malignant neoplasm of rectum, rectosigmoid junction, and anus	V10.06	0.75	0.525	1.073	0.115	0.288526	995	115	372
Closed fracture of shaft of metacarpal bone(s)	815.03	0.75	0.059	9.54	0.825	0.970167	32	1	7
Motor vehicle traffic accident involving collision with pedestrian injuring pedestrian	E81.47	0.749	0.388	1.447	0.39	0.667165	518	61	101
Catatonic type schizophrenia, unspecified	295.2	0.749	0.146	3.846	0.729	0.929867	69	7	22
Other specified inflammatory polyarthropathies	714.89	0.749	0.122	4.59	0.755	0.943385	70	10	28
Contusion of forearm	923.1	0.749	0.071	7.888	0.81	0.965367	41	8	22
Ulcer of heel and midfoot	707.14	0.748	0.552	1.013	0.061	0.178532	1647	177	590
Personal history of malignant neoplasm of other parts of uterus	V10.42	0.747	0.547	1.022	0.068	0.193644	1217	133	320
Other septicemia due to gram-negative organisms	38.49	0.747	0.522	1.068	0.11	0.278745	657	71	157
Chronic lymphocytic thyroiditis	245.2	0.747	0.368	1.515	0.419	0.691833	531	41	127
Tear film insufficiency, unspecified	375.15	0.747	0.359	1.553	0.435	0.705667	278	35	110
Pain in joint, multiple sites	719.49	0.747	0.206	2.706	0.657	0.883135	139	15	28
Mechanical complication due to peritoneal dialysis catheter	996.56	0.747	0.08	7.009	0.798	0.960434	43	0	18
Endometriosis of ovary	617.1	0.747	0.067	8.338	0.813	0.965931	143	23	37
Other and unspecified abnormality of organs and soft tissues of pelvis, delivered, with or without mention of antepartum condition	654.91	0.747	0.001	1031.5	0.937	0.995759	126	15	29
Anemia in neoplastic disease	285.22	0.746	0.62	0.898	0.002	0.00978351	2271	270	558
Nontraumatic compartment syndrome of lower extremity	729.72	0.746	0.198	2.806	0.665	0.889249	76	8	11
Other hyperalimentation	278.8	0.746	0.116	4.802	0.757	0.944012	34	3	8
Spina bifida occulta	756.17	0.746	0.052	10.618	0.829	0.97156	47	0	4
Other specified disorders of metabolism	277.89	0.746	0.036	15.501	0.85	0.977758	39	0	16
Lens replaced by other means	V43.1	0.745	0.28	1.98	0.555	0.813115	204	17	86
Family history of asthma	V17.5	0.745	0.084	6.607	0.792	0.957767	49	4	24
Closed fracture of shaft of radius (alone)	813.21	0.745	0.08	6.941	0.796	0.959853	55	5	9
Dysmenorrhea	625.3	0.745	0.066	8.388	0.812	0.965649	185	10	72
Other joint replacement	V43.69	0.745	0.041	13.392	0.842	0.97681	31	3	9
Unspecified renal disease in pregnancy, without mention of hypertension, delivered, with or without mention of antepartum condition	646.21	0.745	0.001	667.153	0.932	0.994013	85	6	19
Hyperemesis gravidarum with metabolic disturbance, antepartum condition or complication	643.13	0.744	0.069	7.974	0.807	0.963931	75	3	7
Acute on chronic systolic heart failure	428.23	0.743	0.625	0.882	0.001	0.00521429	2923	369	861
Late effects of cerebrovascular disease, cognitive deficits	438	0.743	0.351	1.569	0.436	0.706987	284	27	83
Observation and evaluation for other specified suspected conditions	V71.89	0.743	0.095	5.798	0.777	0.953911	55	6	17
Exostosis of unspecified site	726.91	0.743	0.088	6.253	0.784	0.956012	49	5	14
Cervical shortening, antepartum condition or complication	649.73	0.743	0.078	7.107	0.797	0.960143	82	6	22
Other emotional disturbances of childhood or adolescence	313.89	0.743	0.021	26.259	0.87	0.985783	52	7	13
Antineoplastic chemotherapy induced anemia	285.3	0.742	0.545	1.01	0.058	0.171604	1441	197	379
Arthropathy, unspecified, hand	716.94	0.742	0.084	6.564	0.788	0.957484	57	11	12
Other disturbances of aromatic amino-acid metabolism	270.2	0.742	0.067	8.225	0.808	0.964822	45	1	5
Family history of other endocrine and metabolic diseases	V18.19	0.742	0.006	96.69	0.905	0.992024	34	4	19
Other postoperative functional disorders	564.4	0.741	0.364	1.507	0.408	0.681376	484	48	138
Perpetrator of child and adult abuse, by spouse or partner	E96.73	0.741	0.081	6.766	0.791	0.957767	97	7	20
Cystic fibrosis gene carrier	V83.81	0.741	0.072	7.673	0.802	0.963683	108	16	21
Papilledema, unspecified	377	0.741	0.062	8.926	0.814	0.96619	35	2	10
Conduction disorder, unspecified	426.9	0.74	0.22	2.491	0.626	0.862539	84	4	20
Varicose veins of lower extremities with inflammation	454.1	0.74	0.089	6.177	0.781	0.9545	47	3	16
Poisoning by skeletal muscle relaxants	975.2	0.74	0.054	10.204	0.822	0.968439	34	0	7
Infections of genitourinary tract in pregnancy, postpartum condition or complication	646.64	0.74	0.052	10.531	0.824	0.969592	47	4	15
Other specified noninflammatory disorders of vulva and perineum	624.8	0.739	0.022	25.28	0.867	0.98562	31	3	5
Late effect of radiation	909.2	0.738	0.387	1.407	0.356	0.627963	310	47	68
Arthropathy, unspecified, lower leg	716.96	0.738	0.322	1.689	0.471	0.739725	212	25	58
Periorbital cellulitis	L03.213	0.738	0.099	5.495	0.767	0.949619	61	6	19
Caught accidentally in or between objects	E91.8	0.738	0.08	6.788	0.788	0.957484	66	5	25
Osteoporosis, unspecified	733	0.737	0.664	0.819	0	0	11468	1209	3591
Acute venous embolism and thrombosis of unspecified deep vessels of lower extremity	453.4	0.737	0.454	1.195	0.216	0.455014	381	47	99
Disorders of copper metabolism	275.1	0.737	0.093	5.838	0.773	0.952697	45	2	11
Other threatened labor, antepartum condition or complication	644.13	0.737	0.092	5.943	0.775	0.953614	113	11	30
Cannabis dependence, continuous	304.31	0.737	0.073	7.414	0.795	0.959853	94	7	23
Ischemic optic neuropathy	377.41	0.737	0.06	9.029	0.812	0.965649	37	5	11
Constipation, unspecified	564	0.736	0.658	0.824	0	0	11099	1290	3535
Unspecified polyarthropathy or polyarthritis, site unspecified	716.5	0.736	0.078	6.894	0.788	0.957484	42	3	29
Sprains and strains of unspecified site of hip and thigh	843.9	0.736	0.078	6.951	0.789	0.957484	31	4	8
Mixed incontinence (male) (female)	788.33	0.736	0.074	7.276	0.793	0.958366	97	13	25
Sedative, hypnotic or anxiolytic abuse, continuous	305.41	0.736	0.043	12.564	0.832	0.972674	52	5	11
Unspecified glaucoma	365.9	0.735	0.637	0.849	0	0	5951	665	1857
Compression of vein	459.2	0.735	0.484	1.116	0.149	0.349354	588	73	176
Diabetes with other specified manifestations, type II or unspecified type, uncontrolled	250.82	0.735	0.45	1.201	0.219	0.458535	593	70	164
Open wound of abdominal wall, anterior, without mention of complication	879.2	0.735	0.056	9.635	0.815	0.96619	41	2	4
Personal history of unspecified circulatory disease	V12.50	0.734	0.268	2.01	0.547	0.805748	210	20	61
Effusion of joint, ankle and foot	719.07	0.734	0.074	7.291	0.792	0.957767	59	2	20
Need for prophylactic immunotherapy	V07.2	0.734	0.074	7.287	0.792	0.957767	69	8	24
Abnormal coagulation profile	790.92	0.733	0.622	0.865	0	0	4678	541	1499
Closed dislocation of hip, unspecified site	835	0.733	0.103	5.226	0.756	0.943385	32	3	8
Other family disruption	V61.09	0.733	0.051	10.571	0.819	0.967307	68	6	9
Twin pregnancy, antepartum condition or complication	651.03	0.733	0.043	12.576	0.831	0.972403	102	19	29
Nausea alone	787.02	0.732	0.576	0.931	0.011	0.0431364	4045	524	1203
Other musculoskeletal symptoms referable to limbs	729.89	0.732	0.56	0.956	0.022	0.0773259	1757	207	481
Disturbances of amino-acid transport	270	0.732	0.061	8.841	0.806	0.963931	34	2	4
Personal history of malignant neoplasm of ovary	V10.43	0.731	0.475	1.125	0.154	0.357544	652	77	236
Subarachnoid hemorrhage following injury without mention of open intracranial wound, with loss of consciousness of unspecified duration	852.06	0.731	0.41	1.305	0.289	0.552389	342	47	82
Nephrogenic diabetes insipidus	588.1	0.731	0.179	2.989	0.663	0.888682	70	4	16
Secondary malignant neoplasm of kidney	198	0.73	0.407	1.31	0.292	0.555327	150	27	47
Low bladder compliance	596.52	0.73	0.184	2.888	0.654	0.882226	90	9	33
Disorders of sacrum	724.6	0.73	0.087	6.102	0.772	0.952697	61	7	31
Family history of malignant neoplasm of breast	V16.3	0.729	0.535	0.993	0.045	0.138765	1858	206	582
Other enthesopathy of ankle and tarsus	726.79	0.729	0.067	7.986	0.796	0.959853	31	2	3
Other overexertion and strenuous and repetitive movements or loads	E92.78	0.728	0.098	5.412	0.757	0.944012	68	10	14
Dermatitis due to drugs and medicines taken internally	693	0.727	0.543	0.973	0.032	0.104808	1920	198	505
Primary hypercoagulable state	289.81	0.727	0.527	1.001	0.051	0.154753	1726	196	549
Achalasia and cardiospasm	530	0.727	0.392	1.349	0.312	0.582277	307	20	83
Foreign body accidentally entering other orifice	E91.5	0.727	0.39	1.354	0.315	0.585	435	43	98
Lymphocytopenia	288.51	0.727	0.077	6.886	0.781	0.9545	52	2	9
Contusion of ankle	924.21	0.726	0.068	7.702	0.79	0.957484	33	2	8
Abnormality of gait	781.2	0.725	0.58	0.906	0.005	0.0217162	3117	319	902
Ventral, unspecified, hernia without mention of obstruction or gangrene	553.2	0.725	0.426	1.231	0.234	0.478333	518	51	153
Circumscribed scleroderma	701	0.725	0.132	3.971	0.71	0.91797	93	14	39
Atypical depressive disorder	296.82	0.725	0.077	6.856	0.779	0.9545	54	5	24
Metabolic encephalopathy	348.31	0.724	0.58	0.905	0.004	0.0178425	1606	164	528
Transient retinal arterial occlusion	362.34	0.724	0.204	2.572	0.617	0.858322	80	13	25
Twin gestation, dichorionic/diamniotic (two placentae, two amniotic sacs)	V91.03	0.724	0.027	19.685	0.848	0.977234	177	34	42
Perpetrator of child and adult abuse, by father, stepfather, or boyfriend	E96.70	0.724	0.014	36.986	0.872	0.985989	50	6	8
Coagulation defects complicating pregnancy, childbirth, or the puerperium, delivered, with or without mention of antepartum condition	649.31	0.724	0.009	55.439	0.884	0.98924	318	36	83
Profound impairment, one eye, impairment level not further specified	369.6	0.723	0.429	1.218	0.222	0.462013	466	44	143
Other specified episodic mood disorder	296.99	0.723	0.092	5.675	0.758	0.944948	96	11	21
Sicca syndrome	710.2	0.722	0.417	1.251	0.245	0.494166	639	37	265
Biliary cirrhosis	571.6	0.722	0.408	1.281	0.266	0.521827	402	34	104
Chronic peptic ulcer of unspecified site without mention of hemorrhage or perforation, without mention of obstruction	533.7	0.722	0.094	5.564	0.755	0.943385	34	10	9
Acute alcoholic intoxication in alcoholism, episodic	303.02	0.722	0.076	6.883	0.777	0.953911	39	1	14
Other specified indications for care or intervention related to labor and delivery, delivered, with or without mention of antepartum condition	659.81	0.722	0.001	510.996	0.923	0.993909	332	24	81
Calculus of gallbladder and bile duct with acute cholecystitis, with obstruction	574.61	0.721	0.227	2.292	0.579	0.833479	86	6	16
Other diseases of lung, not elsewhere classified	518.89	0.72	0.577	0.899	0.004	0.0178425	2221	271	648
Delusional disorder	297.1	0.72	0.338	1.534	0.395	0.670581	371	35	93
Chronic gastric ulcer without mention of hemorrhage or perforation, without mention of obstruction	531.7	0.72	0.132	3.927	0.704	0.9152	38	2	10
Closed fracture of mandible, angle of jaw	802.25	0.72	0.043	11.958	0.819	0.967307	41	5	12
Hordeolum externum	373.11	0.72	0.025	20.709	0.848	0.977234	31	5	13
Leukocytopenia, unspecified	288.5	0.719	0.513	1.008	0.055	0.164006	1452	172	452
Bipolar disorder, unspecified	296.8	0.718	0.59	0.874	0.001	0.00521429	6592	660	2038
Fever, unspecified	780.6	0.718	0.59	0.874	0.001	0.00521429	4429	530	1226
Broad ligament laceration syndrome	620.6	0.718	0.084	6.112	0.762	0.946516	99	19	25
Reiter's disease	99.3	0.718	0.071	7.294	0.78	0.9545	40	2	15
Unspecified inflammatory disease of uterus	615.9	0.718	0.07	7.322	0.78	0.9545	147	16	29
Other psychological or physical stress, not elsewhere classified	V62.89	0.718	0.05	10.231	0.807	0.963931	62	2	30
Mononeuritis of unspecified site	355.9	0.717	0.471	1.093	0.122	0.301113	888	95	292
Congenital monoplegia	343.3	0.717	0.039	13.317	0.823	0.969016	34	4	9
Inhalation and ingestion of other object causing obstruction of respiratory tract or suffocation	E91.2	0.716	0.368	1.392	0.324	0.594444	184	30	49
Transient hypertension of pregnancy, antepartum condition or complication	642.33	0.716	0.084	6.137	0.761	0.945893	84	10	15
Cannabis dependence, in remission	304.33	0.716	0.009	58.996	0.882	0.98924	42	3	15
Outcome of delivery, single stillborn	V27.1	0.716	0.003	194.063	0.907	0.992783	63	5	17
Chronic kidney disease, Stage III (moderate)	585.3	0.715	0.603	0.849	0	0	9539	1004	3155
Secondary malignant neoplasm of large intestine and rectum	197.5	0.715	0.425	1.203	0.207	0.440949	367	25	98
Other complications due to genitourinary device, implant, and graft	996.76	0.715	0.269	1.901	0.501	0.765002	196	18	63
Calculus of bile duct with other cholecystitis, without mention of obstruction	574.4	0.715	0.154	3.31	0.668	0.890041	66	15	20
Aneurysm of artery of neck	442.81	0.715	0.152	3.36	0.671	0.891927	62	12	12
Other appendicitis	542	0.715	0.071	7.239	0.777	0.953911	84	8	20
Arthropathy, unspecified, ankle and foot	716.97	0.715	0.07	7.325	0.777	0.953911	39	4	15
Ventilator associated pneumonia	997.31	0.714	0.541	0.943	0.018	0.0652607	1170	139	299
Abrasion or friction burn of elbow, forearm, and wrist, without mention of infection	913	0.714	0.278	1.835	0.484	0.753286	341	57	86
Traumatic amputation of other finger(s) (complete) (partial), without mention of complication	886	0.714	0.074	6.897	0.771	0.952397	90	13	22
Other specified megaloblastic anemias not elsewhere classified	281.3	0.713	0.112	4.544	0.721	0.924946	36	6	11
Injury to spleen without mention of open wound into cavity, hematoma without rupture of capsule	865.01	0.713	0.059	8.564	0.79	0.957484	34	5	7
Suicide and self-inflicted poisoning by other sedatives and hypnotics	E95.02	0.712	0.007	71.039	0.885	0.98924	37	6	8
Sleep disturbance, unspecified	780.5	0.711	0.236	2.141	0.544	0.802886	153	13	57
Chronic pyelonephritis without lesion of renal medullary necrosis	590	0.711	0.029	17.271	0.834	0.972915	32	1	8
Personal history of nutritional deficiency	V12.1	0.711	0.011	46.144	0.873	0.985989	32	4	6
Bacterial enteritis, unspecified	8.5	0.71	0.093	5.45	0.742	0.937315	43	5	12
Other tear of cartilage or meniscus of knee, current	836.2	0.71	0.084	5.994	0.753	0.94274	34	6	10
Closed fracture of shaft of fibula alone	823.21	0.709	0.181	2.78	0.622	0.86015	164	15	40
Other venous embolism and thrombosis of renal vein	453.3	0.709	0.141	3.561	0.676	0.895671	38	6	10
Esophageal reflux	530.81	0.708	0.666	0.752	0	0	54466	6109	17293
Post-traumatic headache, unspecified	339.2	0.708	0.072	6.946	0.767	0.949619	61	4	11
Facial weakness	781.94	0.707	0.551	0.908	0.006	0.0254196	2085	249	539
Other late effects of cerebrovascular disease, dysphagia	438.82	0.707	0.431	1.161	0.171	0.386379	384	38	79
Aftercare following explantation of joint prosthesis	V54.82	0.707	0.092	5.419	0.739	0.935393	70	2	8
Slowing of urinary stream	788.62	0.707	0.043	11.748	0.809	0.965367	37	7	13
Accidental poisoning by psychostimulants	E85.42	0.707	0.005	109.908	0.893	0.990501	35	0	5
Hypocalcemia	275.41	0.706	0.536	0.931	0.014	0.053144	1598	218	459
Benign neoplasm of cerebral meninges	225.2	0.706	0.487	1.025	0.067	0.191227	789	96	255
Urethral stricture, unspecified	598.9	0.706	0.36	1.384	0.311	0.580697	204	22	64
Undifferentiated somatoform disorder	300.82	0.706	0.097	5.124	0.731	0.929918	145	9	30
Dysphagia, unspecified	787.2	0.705	0.602	0.825	0	0	4370	465	1259
Dementia in conditions classified elsewhere with behavioral disturbance	294.11	0.704	0.435	1.139	0.153	0.356093	546	44	147
Other dysfunctions of sleep stages or arousal from sleep	307.47	0.704	0.081	6.111	0.75	0.941157	34	3	12
Nonspecific (abnormal) findings on radiological and other examination of biliary tract	793.3	0.704	0.079	6.29	0.753	0.94274	52	4	17
[truncated: 1,798 more rows]

## Sheet: ICD-9 Lookup
eTable 2. ICD-9 Lookup
Subdural hemorrhage following injury without mention of open intracranial wound, with prolonged (more than 24 hours) loss of consciousness without return to pre-existing conscious level	852.25
Cardiac arrest	427.5
Brain death	348.82
Encounter for palliative care	V66.7
Transient visual loss	368.12
Renal sclerosis, unspecified	587
Unspecified intracranial hemorrhage	432.9
Acute maxillary sinusitis	461
Chronic glomerulonephritis with unspecified pathological lesion in kidney	582.9
Subarachnoid hemorrhage following injury without mention of open intracranial wound, with prolonged (more than 24 hours) loss of consciousness without return to pre-existing conscious level	852.05
Abdominal aneurysm, ruptured	441.3
Postoperative shock, cardiogenic	998.01
Influenza due to identified avian influenza virus with other respiratory manifestations	488.02
Other abnormality of urination	788.69
Intracerebral hemorrhage	431
Non-pressure chronic ulcer of other part of right foot with other specified severity	L97.518
Ulcer of thigh	707.11
Acute myeloid leukemia, in relapse	205.02
Viral hepatitis B with hepatic coma, acute or unspecified, without mention of hepatitis delta	70.2
Unspecified drug dependence, unspecified	304.9
Acute and chronic respiratory failure	518.84
Dissection of aorta, thoracoabdominal	441.03
Diverticulum of esophagus, acquired	530.6
Personal history of lymphoid leukemia	V10.61
Chronic osteomyelitis, pelvic region and thigh	730.15
Compression of brain	348.4
Cardiogenic shock	785.51
Acute myocardial infarction of other specified sites, initial episode of care	410.81
Other and unspecified intracranial hemorrhage following injury without mention of open intracranial wound, unspecified state of consciousness	853
Extradural hemorrhage following injury without mention of open intracranial wound, with no loss of consciousness	852.41
Acquired absence of organ, eye	V45.78
Ventricular fibrillation	427.41
Other malignant lymphomas, lymph nodes of head, face, and neck	202.81
Other antiprotozoal drugs causing adverse effects in therapeutic use	E93.15
Shock, unspecified	785.5
Tachypnea	786.06
Rupture of artery	447.2
Closed fracture of base of skull with subarachnoid, subdural, and extradural hemorrhage, unspecified state of consciousness	801.2
Subarachnoid hemorrhage	430
Benign neoplasm of duodenum, jejunum, and ileum	211.2
C5-C7 level with central cord syndrome	952.08
Malignant neoplasm of other specified part of esophagus	150.8
Do not resuscitate status	V49.86
Acute myeloid leukemia, without mention of having achieved remission	205
Acute respiratory failure	518.81
Lesion of lateral popliteal nerve	355.3
Dissection of aorta, thoracic	441.01
Acquired cardiac septal defect	429.71
Left heart failure	428.1
Acute cor pulmonale	415
Other specified dermatoses	702.8
Complications affecting other specified body systems, not elsewhere classified	997.99
Other somatoform disorders	300.89
Open fracture of shaft of tibia alone	823.3
Traumatic shock	958.4
Contact dermatitis and other eczema due to drugs and medicines in contact with skin	692.3
Defibrination syndrome	286.6
Kyphosis associated with other conditions	737.41
Tabes dorsalis	94
Scabies	133
Respiratory arrest	799.1
Lung involvement in other diseases classified elsewhere	517.8
Infection with drug-resistant microorganisms, unspecified, without mention of multiple drug resistance	V09.90
Anoxic brain damage	348.1
Hemophagocytic syndromes	288.4
Other specified diseases of pulmonary circulation	417.8
Ulcer of esophagus with bleeding	530.21
Other pulmonary insufficiency, not elsewhere classified	518.82
Muscular wasting and disuse atrophy, not elsewhere classified	728.2
Acute on chronic graft-versus-host disease	279.53
Malignant neoplasm of other parts of bronchus or lung	162.8
Malignant neoplasm of uterus, part unspecified	179
Closed fracture of mandible, unspecified site	802.2
Paralysis, unspecified	344.9
Senile dementia with delirium	290.3
Other shock without mention of trauma	785.59
Acute and chronic respiratory failure following trauma and surgery	518.53
Other specified disorders of male genital organs	608.89
Generalized convulsive epilepsy, with intractable epilepsy	345.11
Brain conditions nec	348.8
Occlusion and stenosis of other specified precerebral artery with cerebral infarction	433.81
Disturbances of sensation of smell and taste	781.1
Closed fracture of midcervical section of neck of femur	820.02
Renal failure, unspecified	586
Opiate antagonists causing adverse effects in therapeutic use	E94.01
Atherosclerosis of autologous vein bypass graft of the extremities	440.31
Closed fracture of first cervical vertebra	805.01
Burkitt's tumor or lymphoma, unspecified site, extranodal and solid organ sites	200.2
Malignant neoplasm of lower third of esophagus	150.5
Congenital factor IX disorder	286.1
Ventricular septal defect	745.4
Closed fracture of vault of skull without mention of intracranial injury, unspecified state of consciousness	800
Foreign body in respiratory tree, unspecified	934.9
Septicemia due to gram-negative organism, unspecified	38.4
Narcolepsy, without cataplexy	347
Flaccid hemiplegia and hemiparesis affecting unspecified side	342
Closed fracture of third cervical vertebra	805.03
Infected postoperative seroma	998.51
Chronic glomerulonephritis in diseases classified elsewhere	582.81
Acute pulmonary manifestations due to radiation	508
Acromegaly and gigantism	253
Schizophrenic disorders, residual type, unspecified	295.6
Other specified disorders resulting from impaired renal function	588.89
Other specified disorders of the teeth and supporting structures	525.8
Quadriplegia, unspecified	344
Synovial cyst of popliteal space	727.51
Generalized and unspecified atherosclerosis	440.9
Other pulmonary insufficiency, not elsewhere classified, following trauma and surgery	518.52
Other chronic otitis externa	380.23
Accidental fall from commode	E88.46
Effusion of joint, pelvic region and thigh	719.05
Acute myocardial infarction of inferolateral wall, initial episode of care	410.21
Genetic susceptibility to other malignant neoplasm	V84.09
Osteoarthrosis, localized, primary, ankle and foot	715.17
Other suppurative peritonitis	567.29
Injury to other specified blood vessels of head and neck	900.89
Bronchopneumonia, organism unspecified	485
Alcoholic gastritis, with hemorrhage	535.31
Other injury of abdomen	959.12
Malignant neoplasm of supraglottis	161.1
Aftercare for healing traumatic fracture of upper arm	V54.11
Contusion of orbital tissues	921.2
Late effects of intracranial abscess or pyogenic infection	326
Acute myocardial infarction of unspecified site, initial episode of care	410.91
Macroglobulinemia	273.3
Acute vascular insufficiency of intestine	557
Postoperative shock, not elsewhere classified	998
Vascular complications of other vessels	997.79
Reticulosarcoma, unspecified site, extranodal and solid organ sites	200
Systemic inflammatory response syndrome due to noninfectious process with acute organ dysfunction	995.94
Functional disturbances following cardiac surgery	429.4
Perforation of intestine	569.83
Hodgkin's disease, unspecified type, unspecified site, extranodal and solid organ sites	201.9
Malignant neoplasm of specified parts of peritoneum	158.8
Injury to other intra-abdominal organs with open wound into cavity, peritoneum	868.13
Chronic vascular insufficiency of intestine	557.1
Cardiotonic glycosides and drugs of similar action causing adverse effects in therapeutic use	E94.21
Dermatophytosis of other specified sites	110.8
Intracranial injury of other and unspecified nature without mention of open intracranial wound, with no loss of consciousness	854.01
Nutritional and metabolic cardiomyopathy	425.7
Open fracture of shaft of femur	821.11
Closed fracture of seven ribs	807.07
Accidental puncture or laceration during a procedure, not elsewhere classified	998.2
Tumor lysis syndrome	277.88
Acute respiratory failure following trauma and surgery	518.51
Cerebral artery occlusion, unspecified with cerebral infarction	434.91
Antifungal antibiotics causing adverse effects in therapeutic use	E93.01
Myopathy, unspecified	359.9
Calculus of bile duct with other cholecystitis, with obstruction	574.41
Acquired hemolytic anemia, unspecified	283.9
Cerebral degeneration in diseases classified elsewhere	331.7
Accidental fall on or from other stairs or steps	E88.09
Accidental fall on or from sidewalk curb	E88.01
Other causes of encephalitis and encephalomyelitis	323.81
Mechanical complication of colostomy and enterostomy	569.62
Asphyxiation and strangulation	994.7
Closed fracture of one or more phalanges of foot	826
Hemarthrosis, lower leg	719.16
Lichen planus	697
Peripheral T cell lymphoma, unspecified site, extranodal and solid organ sites	202.7
Acute kidney failure with other specified pathological lesion in kidney	584.8
Esophageal varices in diseases classified elsewhere, with bleeding	456.2
Other myeloid leukemia, in relapse	205.82
Other myopathies	359.89
Other complications due to unspecified device, implant, and graft	996.7
Overflow incontinence	788.38
Malignant neoplasm of liver, not specified as primary or secondary	155.2
Acute bronchiolitis due to other infectious organisms	466.19
Mitral valve insufficiency and aortic valve insufficiency	396.3
Other sequelae of chronic liver disease	572.8
Spontaneous tension pneumothorax	512
Other specified noninflammatory disorders of vagina	623.8
Other abnormal heart sounds	785.3
Pulmonary insufficiency following trauma and surgery	518.5
Inclusion body myositis	359.71
Primary pulmonary hypertension	416
Hematemesis	578
Acute lymphoid leukemia, without mention of having achieved remission	204
Foreign body in trachea	934
Stridor	786.1
Hypersplenism	289.4
Other decreased white blood cell count	288.59
Sepsis	995.91
Attention to other artificial opening of urinary tract	V55.6
Poisoning by other specified central nervous system stimulants	970.8
Occlusion and stenosis of vertebral artery with cerebral infarction	433.21
Empyema with fistula	510
Condyloma acuminatum	78.11
Subdural hemorrhage	432.1
Other thalassemia	282.49
Myocarditis, unspecified	429
Unspecified disorder of stomach and duodenum	537.9
Infection by dematiacious fungi (Phaehyphomycosis)	117.8
Aftercare for healing traumatic fracture of other bone	V54.19
Accidental fall from wheelchair	E88.43
Unspecified vascular insufficiency of intestine	557.9
Nonspecific abnormal results of pulmonary function study	794.2
Other malignant lymphomas, unspecified site, extranodal and solid organ sites	202.8
Arterial embolism and thrombosis of upper extremity	444.21
Stomatitis and mucositis, unspecified	528
Chronic ulcer of unspecified site	707.9
Multiple myeloma, in relapse	203.02
Thoracic aortic ectasia	447.71
Burkitt's tumor or lymphoma, lymph nodes of multiple sites	200.28
Hypothermia not associated with low environmental temperature	780.65
Dementia with lewy bodies	331.82
Angiodysplasia of intestine with hemorrhage	569.85
Other generalized ischemic cerebrovascular disease	437.1
Acute apical periodontitis of pulpal origin	522.4
Chondrocalcinosis, unspecified, lower leg	712.36
Estrogen receptor negative status (ER-)	V86.1
Coronary vasodilators causing adverse effects in therapeutic use	E94.24
Mood disorder in conditions classified elsewhere	293.83
Systemic sclerosis	710.1
Other specified disorders of esophagus	530.89
Aspiration of fluid as the cause of abnormal reaction of patient, or of later complication, without mention of misadventure at time of procedure	E87.94
Staphylococcus infection in conditions classified elsewhere and of unspecified site, staphylococcus, unspecified	41.1
Heparin-induced thrombocytopenia (HIT)	289.84
Acute venous embolism and thrombosis of subclavian veins	453.85
Pemphigoid	694.5
Osteoarthrosis, localized, not specified whether primary or secondary, hand	715.34
Open-angle glaucoma, unspecified	365.1
Infection of colostomy or enterostomy	569.61
Secondary and unspecified malignant neoplasm of lymph nodes of multiple sites	196.8
Diabetes insipidus	253.5
Hemorrhage, unspecified	459
Subarachnoid hemorrhage following injury without mention of open intracranial wound, with brief (less than one hour) loss of consciousness	852.02
Multiple myeloma, without mention of having achieved remission	203
Other specified aftercare	V58.89
Reticulosarcoma, lymph nodes of multiple sites	200.08
Deficiency of vitamin K	269
Malignant neoplasm of pancreatic duct	157.3
Unspecified accident	E92.89
Peritonitis (acute) generalized	567.21
Procedure not carried out for other reasons	V64.3
Chondrocalcinosis, unspecified, site unspecified	712.3
Hemorrhage of gastrointestinal tract, unspecified	578.9
Pneumonia due to respiratory syncytial virus	480.1
Other malignant lymphomas, intra-abdominal lymph nodes	202.83
Other and unspecified disc disorder, lumbar region	722.93
Closed fracture of four ribs	807.04
Other forms of nystagmus	379.56
Subdural hemorrhage following injury without mention of open intracranial wound, with loss of consciousness of unspecified duration	852.26
NIHSS score 9	R29.709
Chronic hypotension	458.1
Nonproliferative diabetic retinopathy NOS	362.03
Postprocedural hematoma of a musculoskeletal structure following a musculoskeletal system procedure	M96.840
Methicillin resistant Staphylococcus aureus septicemia	38.12
Aneurysm of artery of lower extremity	442.3
Intussusception	560
Unspecified allergic alveolitis and pneumonitis	495.9
Other transfusion reaction	999.89
Poisoning by other antihypertensive agents	972.6
Alcoholic liver damage, unspecified	571.3
Corns and callosities	700
Personal history of (corrected) congenital malformations of heart and circulatory system	V13.65
Viremia, unspecified	790.8
Hypotension of hemodialysis	458.21
Pneumonitis due to inhalation of food or vomitus	507
Arteriovenous fistula, acquired	447
Other benign neoplasm of connective and other soft tissue, site unspecified	215.9
Choleperitonitis	567.81
Other complications due to renal dialysis device, implant, and graft	996.73
Bladder neck obstruction	596
Other spontaneous pneumothorax	512.8
Arterial embolism and thrombosis of lower extremity	444.22
Pressure ulcer, unspecified stage	707.2
Chronic or unspecified duodenal ulcer with hemorrhage, without mention of obstruction	532.4
Nonspecific low blood pressure reading	796.3
Absence of menstruation	626
Hypotension, unspecified	458.9
Subdural hemorrhage following injury without mention of open intracranial wound, with no loss of consciousness	852.21
Acute osteomyelitis, pelvic region and thigh	730.05
Severe sepsis	995.92
Carcinoid syndrome	259.2
Surgical or other procedure not carried out because of patient's decision	V64.2
Unspecified osteomyelitis, ankle and foot	730.27
Unspecified transient mental disorder in conditions classified elsewhere	293.9
Accidental poisoning by other opiates and related narcotics	E85.02
Acute kidney failure with lesion of tubular necrosis	584.5
Chronic pulmonary heart disease, unspecified	416.9
Other finger(s) amputation status	V49.62
Secondary diabetes mellitus with ketoacidosis, not stated as uncontrolled, or unspecified	249.1
Osteitis deformans without mention of bone tumor	731
Hypersensitivity angiitis, unspecified	446.2
Septic shock	785.52
Gender identity disorder in adolescents or adults	302.85
Other specified hemiplegia and hemiparesis affecting unspecified side	342.8
Other diseases of respiratory system, not elsewhere classified	519.8
Kyphosis (acquired) (postural)	737.1
Other specified disorders of pancreatic internal secretion	251.8
Unspecified fall	E88.89
Nontraumatic compartment syndrome of abdomen	729.73
Other cerebral degeneration	331.89
Acute myocardial infarction of inferoposterior wall, initial episode of care	410.31
Other and unspecified cerebral laceration and contusion, without mention of open intracranial wound, with loss of consciousness of unspecified duration	851.86
Closed fracture of scapula, other	811.09
Other and unspecified postsurgical nonabsorption	579.3
Polyneuropathy in malignant disease	357.3
Emphysematous bleb	492
Cachexia	799.4
Unspecified peritonitis	567.9
Bandemia	288.66
Secondary malignant neoplasm of pleura	197.2
Personal history of alcoholism	V11.3
Benign neoplasm of rectum and anal canal	211.4
Thoracic aneurysm without mention of rupture	441.2
Obstructive hydrocephalus	331.4
Heteronymous bilateral field defects	368.47
Other anxiety states	300.09
Traumatic hemothorax without mention of open wound into thorax	860.2
Coma	780.01
Central retinal artery occlusion	362.31
Heart failure, unspecified	428.9
Foreign body in main bronchus	934.1
Closed fracture of orbital floor (blow-out)	802.6
Personal history of malignant neoplasm of brain	V10.85
Injury to liver without mention of open wound into cavity laceration, unspecified	864.05
Postprocedural aspiration pneumonia	997.32
Pressure ulcer, stage III	707.23
Anemias due to disorders of glutathione metabolism	282.2
Closed fracture of sternal end of clavicle	810.01
Intracranial injury of other and unspecified nature without mention of open intracranial wound, with loss of consciousness of unspecified duration	854.06
Ulceration of intestine	569.82
Unspecified non-arthropod-borne viral diseases of central nervous system	49.9
Pulmonary diseases due to other mycobacteria	31
Hypoglycemia, unspecified	251.2
Subdural hemorrhage following injury without mention of open intracranial wound, unspecified state of consciousness	852.2
Cystic kidney disease, unspecified	753.1
Accidental cut, puncture, perforation or hemorrhage during endoscopic examination	E87.04
Flaccid hemiplegia and hemiparesis affecting nondominant side	342.02
Secondary malignant neoplasm of other parts of nervous system	198.4
Chronic osteomyelitis, ankle and foot	730.17
Other and unspecified intracranial hemorrhage following injury without mention of open intracranial wound, with loss of consciousness of unspecified duration	853.06
Streptococcus infection in conditions classified elsewhere and of unspecified site, streptococcus, group A	41.01
Malignant neoplasm of liver, secondary	197.7
Other specified disorders of kidney and ureter	593.89
Central retinal vein occlusion	362.35
Diverticulosis of colon with hemorrhage	562.12
Allergic purpura	287
Other kyphoscoliosis and scoliosis	737.39
Lymphosarcoma, unspecified site, extranodal and solid organ sites	200.1
Antiallergic and antiemetic drugs causing adverse effects in therapeutic use	E93.30
Other specified disorders of uterus, not elsewhere classified	621.8
Malignant neoplasm of other specified sites of pancreas	157.8
Orbital cellulitis	376.01
Dissection of aorta, abdominal	441.02
Congenital quadriplegia	343.2
Other neutropenia	288.09
Infection and inflammatory reaction due to other internal orthopedic device, implant, and graft	996.67
Secondary malignant neoplasm of skin	198.2
Acute myocardial infarction of other inferior wall, subsequent episode of care	410.42
Necrotizing fasciitis	728.86
Malignant neoplasm of pyloric antrum	151.2
Infection of gastrostomy	536.41
Congenital factor XI deficiency	286.2
Mechanical complication of tracheostomy	519.02
Acute myocardial infarction of anterolateral wall, initial episode of care	410.01
Hemorrhage complicating a procedure	998.11
Venous embolism and thrombosis of superficial vessels of lower extremity	453.6
Hemiplegia, unspecified, affecting unspecified side	342.9
Chronic rhinitis	472
Postoperative shock, septic	998.02
Acute alcoholic hepatitis	571.1
Other mechanical complication of other internal orthopedic device, implant, and graft	996.49
Torticollis, unspecified	723.5
Pressure ulcer, ankle	707.06
Acute coronary occlusion without myocardial infarction	411.81
Aplastic anemia, unspecified	284.9
Hemoptysis, unspecified	786.3
Accidental fall from chair	E88.42
Contusion of chest wall	922.1
Osteoarthrosis, localized, primary, hand	715.14
Infertility, female, of unspecified origin	628.9
Diabetes with ketoacidosis, type II or unspecified type, uncontrolled	250.12
Oliguria and anuria	788.5
Unspecified hypertensive heart disease without heart failure	402.9
Unspecified disorder of kidney and ureter	593.9
Acidosis	276.2
Pressure ulcer, stage II	707.22
Spontaneous bacterial peritonitis	567.23
Emphysema (subcutaneous) (surgical) resulting from procedure	998.81
Thoracoabdominal aneurysm, without mention of rupture	441.7
Post traumatic seizures	780.33
Pathologic fracture of neck of femur	733.14
Other venous embolism and thrombosis of inferior vena cava	453.2
Malignant neoplasm of peritoneum, unspecified	158.9
Hemorrhage of rectum and anus	569.3
Closed fracture of sixth cervical vertebra	805.06
Herpes simplex with other specified complications	54.79
Cauda equina syndrome without mention of neurogenic bladder	344.6
Other specified disorders of peritoneum	568.89
Occlusion and stenosis of basilar artery with cerebral infarction	433.01
Calculus of gallbladder without mention of cholecystitis, with obstruction	574.21
Foreign body in other specified parts bronchus and lung	934.8
Secondary malignant neoplasm of retroperitoneum and peritoneum	197.6
Personal history of leukemia, unspecified	V10.60
Late effect of fracture of upper extremities	905.2
Large cell lymphoma, unspecified site, extranodal and solid organ sites	200.7
Subacute dyskinesia due to drugs	333.85
Accidental poisoning by central nervous system stimulants	E85.43
Malignant neoplasm of bladder, part unspecified	188.9
Secondary thrombocytopenia	287.4
Occlusion and stenosis of multiple and bilateral precerebral arteries with cerebral infarction	433.31
Nonspecific (abnormal) findings on radiological and other examination of lung field	793.1
Diastasis of muscle	728.84
Other and unspecified cerebral laceration and contusion, without mention of open intracranial wound, with no loss of consciousness	851.81
Acute myocardial infarction of other lateral wall, initial episode of care	410.51
Hemoperitoneum (nontraumatic)	568.81
Unspecified retinal detachment	361.9
Personal history of poliomyelitis	V12.02
Long-term (current) use of antibiotics	V58.62
Cerebral embolism with cerebral infarction	434.11
Malignant neoplasm of other specified sites of bladder	188.8
Unspecified causes of encephalitis, myelitis, and encephalomyelitis	323.9
NIHSS score 5	R29.705
Other alteration of consciousness	780.09
Unspecified septicemia	38.9
Malignant neoplasm of base of tongue	141
Malignant neoplasm of middle lobe, bronchus or lung	162.4
Chronic graft-versus-host disease	279.52
Malignant neoplasm of brain, unspecified	191.9
Diabetes with renal manifestations, type I (juvenile type), not stated as uncontrolled	250.41
Other pyoderma	686.09
Family history of sudden cardiac death (SCD)	V17.41
Hemiplegia, unspecified, affecting dominant side	342.91
Other persistent mental disorders due to conditions classified elsewhere	294.8
Hepatomegaly	789.1
Striking against or struck accidentally by other stationary object without subsequent fall	E91.74
Nodular lymphoma, lymph nodes of multiple sites	202.08
Other signs and symptoms involving cognition	799.59
Other malignant neoplasm without specification of site	199.1
Grand mal status	345.3
Postinflammatory pulmonary fibrosis	515
Hypothermia	991.6
Other malignant neoplasm of skin of lower limb, including hip	173.7
Disturbance of salivary secretion	527.7
Cardiac tamponade	423.3
Other specified septicemias	38.8
Other disorders of plasma protein metabolism	273.8
Malignant neoplasm of liver, primary	155
Mitral stenosis with insufficiency	394.2
Acute and subacute bacterial endocarditis	421
Inhalation and ingestion of food causing obstruction of respiratory tract or suffocation	E91.1
Other specified congenital anomalies	759.89
Body Mass Index 34.0-34.9, adult	V85.34
Acute myocardial infarction of other anterior wall, initial episode of care	410.11
Other selective immunoglobulin deficiencies	279.03
Sprains and strains of other specified sites of shoulder and upper arm	840.8
Enteritis due to norwalk virus	8.63
Severe intellectual disabilities	318.1
Hyperparathyroidism, unspecified	252
Paroxysmal ventricular tachycardia	427.1
Acute kidney failure, unspecified	584.9
Cardiomegaly	429.3
Phlebitis and thrombophlebitis of intracranial venous sinuses	325
Open wound of jaw, without mention of complication	873.44
Calculus of gallbladder and bile duct with other cholecystitis, with obstruction	574.71
Mechanical complication due to heart valve prosthesis	996.02
Unspecified alveolar and parietoalveolar pneumonopathy	516.9
Malignant neoplasm of cerebrum, except lobes and ventricles	191
Malignant neoplasm of esophagus, unspecified site	150.9
Asbestosis	501
Closed fracture of glenoid cavity and neck of scapula	811.03
Motor vehicle traffic accident of unspecified nature injuring driver of motor vehicle other than motorcycle	E81.90
Atherosclerosis of aorta	440
Pneumonia due to escherichia coli (E. coli)	482.82
Other and unspecified coagulation defects	286.9
Malignant ascites	789.51
Personal history of malignant neoplasm of bronchus and lung	V10.11
Other late effects of cerebrovascular disease	438.89
Allergy, unspecified, not elsewhere classified	995.3
Other pulmonary embolism and infarction	415.19
Neutropenia, unspecified	288
Paralysis of vocal cords or larynx, unspecified	478.3
Diabetes with ophthalmic manifestations, type II or unspecified type, not stated as uncontrolled	250.5
Mycosis fungoides, unspecified site, extranodal and solid organ sites	202.1
Bipolar I disorder, most recent episode (or current) depressed, unspecified	296.5
Diseases of tricuspid valve	397
Osteoarthrosis, localized, primary, forearm	715.13
Ankylosing spondylitis	720
Other staphylococcal septicemia	38.19
Abnormal feces	787.7
Adrenal cortical steroids causing adverse effects in therapeutic use	E93.20
Accidental poisoning by aromatic analgesics, not elsewhere classified	E85.04
Nutritional marasmus	261
Angiodysplasia of stomach and duodenum with hemorrhage	537.83
Coronary atherosclerosis of unspecified bypass graft	414.05
Carcinoma in situ of breast	233
Fluid overload disorder	276.6
Other complications due to internal joint prosthesis	996.77
Aortic ectasia, unspecified site	447.7
Foreign body in larynx	933.1
Other ascites	789.59
Postoperative shock, other	998.09
Iatrogenic pulmonary embolism and infarction	415.11
Accidental puncture or laceration of dura during a procedure	349.31
Progressive multifocal leukoencephalopathy	46.3
Arthropathy associated with neurological disorders	713.5
Hepatic encephalopathy	572.2
Venous thrombosis nec	453.8
Pressure ulcer, upper back	707.02
Candidiasis of unspecified site	112.9
Myelopathy in other diseases classified elsewhere	336.3
Closed fracture of three ribs	807.03
Abscess of lung	513
Accidental fall from or out of building or other structure	E88.2
Unspecified cataract	366.9
Other drug-induced pancytopenia	284.12
Nephritis and nephropathy, not specified as acute or chronic, with lesion of membranous glomerulonephritis	583.1
Occlusion and stenosis of carotid artery with cerebral infarction	433.11
Pneumonia, organism unspecified	486
Mediastinitis	519.2
Tietze's disease	733.6
Assault by other and unspecified firearm	E96.54
Secondary diabetes mellitus with other specified manifestations, not stated as uncontrolled, or unspecified	249.8
Other dependence on machines, supplemental oxygen	V46.2
Other symptoms involving nervous and musculoskeletal systems	781.99
Chronic respiratory failure	518.83
Hepatorenal syndrome	572.4
Cyst and pseudocyst of pancreas	577.2
Acute osteomyelitis, other specified sites	730.08
Other paraproteinemias	273.2
Ulcer of ankle	707.13
Unemployment	V62.0
Closed supracondylar fracture of femur	821.23
Conversion disorder	300.11
Encounter for change or removal of surgical wound dressing	V58.31
Rheumatic diseases of endocardium, valve unspecified	397.9
Loss of weight	783.21
Contusion of eyelids and periocular area	921.1
Disseminated candidiasis	112.5
Personal history of unspecified digestive disease	V12.70
Other left bundle branch block	426.3
Infection following a procedure, other surgical site, initial encounter	T81.49XA
Chronic airway obstruction, not elsewhere classified	496
Injury to other intra-abdominal organs without mention of open wound into cavity, adrenal gland	868.01
Body Mass Index 39.0-39.9, adult	V85.39
Other and unspecified disc disorder, thoracic region	722.92
Hemoptysis	786.3
Other and unspecified anterior pituitary hyperfunction	253.1
Bell's palsy	351
Infection and inflammatory reaction due to other vascular device, implant, and graft	996.62
Personal history of malignant neoplasm of nasal cavities, middle ear, and accessory sinuses	V10.22
Cystitis, unspecified	595.9
Other specified forms of hearing loss	389.8
Open wound of face, unspecified site, without mention of complication	873.4
Alzheimer's disease	331
Traumatic pneumothorax without mention of open wound into thorax	860
Accidents caused by other specified cutting and piercing instruments or objects	E92.08
Atherosclerosis of native arteries of the extremities, unspecified	440.2
Myelodysplastic syndrome, unspecified	238.75
Neutropenia due to infection	288.04
Congestive heart failure, unspecified	428
Diabetes with peripheral circulatory disorders, type I (juvenile type), uncontrolled	250.73
Pyogenic arthritis, shoulder region	711.01
Acute venous embolism and thrombosis of other thoracic veins	453.87
Thrombotic microangiopathy	446.6
Herpes simplex with unspecified complication	54.8
Malignant neoplasm of other specified sites of stomach	151.8
Bacteremia of newborn	771.83
Other osteoporosis	733.09
Acute and subacute necrosis of liver	570
Suicide and self-inflicted injury by hanging	E95.30
Postprocedural hematoma of a genitourinary system organ or structure following a genitourinary system procedure	N99.840
Nonspecific reaction to tuberculin skin test without active tuberculosis	795.5
Bacteremia	790.7
Pancytopenia	284.1
Postmenopausal atrophic vaginitis	627.3
Pneumonia due to Klebsiella pneumoniae	482
Generalized pain	780.96
Open wound of toe(s), without mention of complication	893
Late effects of cerebrovascular disease, hemiplegia affecting nondominant side	438.22
Autoimmune hepatitis	571.42
Pneumonia due to anaerobes	482.81
Other specified disorders of intestine	569.89
Right bundle branch block and left posterior fascicular block	426.51
Gastrointestinal vessel anomaly	747.61
Contusion of lower leg	924.1
Fall from other slipping, tripping, or stumbling	E88.59
Neoplasm of unspecified nature of brain	239.6
Ptosis of eyelid, unspecified	374.3
Chronic pancreatitis	577.1
Peritoneal effusion (chronic)	568.82
Postprocedural hematoma of a circulatory system organ or structure following other circulatory system procedure	I97.638
Hypertensive chronic kidney disease, unspecified, with chronic kidney disease stage V or end stage renal disease	403.91
Other vitamin B12 deficiency anemia	281.1
Unspecified intestinal obstruction	560.9
Status post administration of tPA (rtPA) in a different facility within the last 24 hours prior to admission to current facility	V45.88
Other accidental fall from one level to another	E88.49
Closed fracture of pubis	808.2
Mitral stenosis	394
Paraplegia	344.1
Pyogenic arthritis, ankle and foot	711.07
Deviated nasal septum	470
Other lymphatic and hematopoietic tissues	238.79
Myotonic muscular dystrophy	359.21
Salicylates causing adverse effects in therapeutic use	E93.53
Benign neoplasm of brain	225
Subendocardial infarction, initial episode of care	410.71
Other isolated or specific phobias	300.29
Foreign body in stomach	935.2
Rheumatic heart failure (congestive)	398.91
Dyspepsia and other specified disorders of function of stomach	536.8
Thyrotoxicosis of other specified origin without mention of thyrotoxic crisis or storm	242.8
Dementia, unspecified, without behavioral disturbance	294.2
Lumbosacral spondylosis without myelopathy	721.3
Secondary malignant neoplasm of bone and bone marrow	198.5
Closed fracture of fifth cervical vertebra	805.05
Unspecified viral hepatitis without mention of hepatic coma	70.9
Secondary and unspecified malignant neoplasm of intra-abdominal lymph nodes	196.2
Persistent postoperative fistula	998.6
Chronic or unspecified gastric ulcer with perforation, without mention of obstruction	531.5
Body Mass Index 60.0-69.9, adult	V85.44
Hypertrophic obstructive cardiomyopathy (2)	425.1
Infection and inflammatory reaction due to cardiac device, implant, and graft	996.61
Pressure ulcer, other site	707.09
Giant cell arteritis	446.5
Secondary malignant neoplasm of lung	197
Pneumonia due to Hemophilus influenzae (H. influenzae)	482.2
Personal history of malignant neuroendocrine tumor	V10.91
Herpes simplex without mention of complication	54.9
Other specified hypersensitivity angiitis	446.29
Body Mass Index 29.0-29.9, adult	V85.25
Other specified disorders of adrenal glands	255.8
Nonspecific abnormal results of function study of liver	794.8
Other and unspecified diseases of the oral soft tissues	528.9
Anorexia	783
Other opiates and related narcotics causing adverse effects in therapeutic use	E93.52
Megacolon, other than Hirschsprung's	564.7
Other specified disorders of biliary tract	576.8
Infective myositis	728
Embolism and thrombosis of iliac artery	444.81
Anal fissure	565
Sprains and strains of other specified sites of knee and leg	844.8
Uric acid metabolism drugs causing adverse effects in therapeutic use	E94.47
Abnormal involuntary movements	781
Organ or tissue replaced by other means, heart assist device	V43.21
Acute and chronic cholecystitis	575.12
Chronic viral hepatitis B without mention of hepatic coma without mention of hepatitis delta	70.32
Hypoxemia	799.02
Closed fracture of multiple cervical vertebrae	805.08
Personal history of malignant neoplasm of other gastrointestinal tract	V10.09
Diabetes with neurological manifestations, type II or unspecified type, uncontrolled	250.62
Atrioventricular block, complete	426
Chronic lymphoid leukemia, in relapse	204.12
Cerebral thrombosis with cerebral infarction	434.01
Body Mass Index 35.0-35.9, adult	V85.35
Cardiomyopathy in other diseases classified elsewhere	425.8
Unspecified pleural effusion	511.9
Stricture and stenosis of esophagus	530.3
Acute graft-versus-host disease	279.51
Mixed acid-base balance disorder	276.4
Polycythemia, secondary	289
Other urinary incontinence	788.39
Scoliosis associated with other conditions	737.43
Aspergillosis	117.3
Other specified intestinal obstruction	560.89
Malignant neoplasm of parietal lobe	191.3
Pneumocystosis	136.3
Atrioventricular block, unspecified	426.1
Neoplasm related pain (acute) (chronic)	338.3
Other air leak	512.84
Acute myocardial infarction of other inferior wall, initial episode of care	410.41
Viral hepatitis A without mention of hepatic coma	70.1
Secondary and unspecified malignant neoplasm of intrathoracic lymph nodes	196.1
Polyneuropathy due to drugs	357.6
Cerebral cysts	348
Myoclonus	333.2
Tracheoesophageal fistula, esophageal atresia and stenosis	750.3
Open wound of mouth, unspecified site, without mention of complication	873.6
Lumbago	724.2
Closed fracture of nasal bones	802
Unspecified inflammatory and toxic neuropathy	357.9
Obstruction of bile duct	576.2
Chronic lymphoid leukemia, without mention of having achieved remission	204.1
Closed fracture of olecranon process of ulna	813.01
Other arterial embolism and thrombosis of abdominal aorta	444.09
Encephalopathy, unspecified	348.3
Acute gastritis, without mention of hemorrhage	535
Degenerative skin disorders	709.3
Stricture or kinking of ureter	593.3
Other extrapyramidal diseases and abnormal movement disorders	333.99
Subendocardial infarction, subsequent episode of care	410.72
Iatrogenic pneumothorax	512.1
Other disorders of neurohypophysis	253.6
Intracranial abscess	324
Epistaxis	784.7
Fistula of intestine, excluding rectum and anus	569.81
Extrinsic asthma, unspecified	493
Other and unspecified intracranial hemorrhage following injury without mention of open intracranial wound, with no loss of consciousness	853.01
Other syndromes affecting cervical region	723.8
Other emphysema	492.8
Hypertrophic obstructive cardiomyopathy	425.11
Other pneumothorax	512.89
End stage renal disease	585.6
Adult failure to thrive	783.7
Personal history of allergy to other specified medicinal agents	V14.8
Late effect of intracranial injury without mention of skull fracture	907
Chronic obstructive asthma with (acute) exacerbation	493.22
Nystagmus, unspecified	379.5
Other ill-defined cerebrovascular disease	437.8
Acquired spondylolisthesis	738.4
Other specified viral infection	79.89
Hypertensive chronic kidney disease, malignant, with chronic kidney disease stage V or end stage renal disease	403.01
Unspecified late effects of cerebrovascular disease	438.9
Malignant neoplasm of bronchus and lung, unspecified	162.9
Suicide and self-inflicted poisoning by other specified drugs and medicinal substances	E95.04
Atrial fibrillation	427.31
Family history of other blood disorders	V18.3
Closed fracture of base of skull with subarachnoid, subdural, and extradural hemorrhage, with loss of consciousness of unspecified duration	801.26
Other accidents	E92.88
Nonspecific (abnormal) findings on radiological and other examination of musculoskeletal system	793.7
Occlusion and stenosis of carotid artery without mention of cerebral infarction	433.1
Other speech disturbance	784.59
Other iatrogenic hypotension	458.29
Other symptoms referable to back	724.8
Polymyalgia rheumatica	725
Hypertensive chronic kidney disease, unspecified, with chronic kidney disease stage I through stage IV, or unspecified	403.9
Other specified acquired deformity of head	738.19
Secondary cardiomyopathy, unspecified	425.9
Selective IgA immunodeficiency	279.01
Ostium secundum type atrial septal defect	745.5
Digestive system complications, not elsewhere classified	997.4
Allergy to radiographic dye	V15.08
Esophageal varices with bleeding	456
Open wound of lip, without mention of complication	873.43
Diabetes with ophthalmic manifestations, type I (juvenile type), uncontrolled	250.53
Cellulitis and abscess of toe, unspecified	681.1
Malignant neoplasm of kidney, except pelvis	189
Acute venous embolism and thrombosis of internal jugular veins	453.86
Pure hyperglyceridemia	272.1
Embolism and thrombosis of abdominal aorta	444
Closed fracture of other facial bones	802.8
Pleurisy with effusion, with mention of a bacterial cause other than tuberculosis	511.1
Car driver injured in collision with fixed or stationary object in traffic accident, initial encounter	V47.5XXA
Diabetes mellitus without mention of complication, type I (juvenile type), not stated as uncontrolled	250.01
Secondary diabetes mellitus with renal manifestations, not stated as uncontrolled, or unspecified	249.4
Residual foreign body in soft tissue	729.6
Other (abnormal) findings on radiological examination of breast	793.89
Accident caused by unspecified firearm missile	E92.29
Perforation of gallbladder	575.4
Diabetes with other specified manifestations, type I (juvenile type), not stated as uncontrolled	250.81
Other closed fracture of upper end of humerus	812.09
Hyperpotassemia	276.7
Other obstruction of duodenum	537.3
Closed fracture of intracapsular section of neck of femur, unspecified	820
Herpes zoster with unspecified nervous system complication	53.1
Unspecified diffuse connective tissue disease	710.9
Cirrhosis of liver without mention of alcohol	571.5
Septic arterial embolism	449
Personal history of malignant neoplasm of other female genital organs	V10.44
Pressure ulcer, heel	707.07
Malignant neoplasm of intrahepatic bile ducts	155.1
Mechanical complication of other vascular device, implant, and graft	996.1
Paralytic ileus	560.1
Injury to spleen without mention of open wound into cavity, unspecified injury	865
Other elevated white blood cell count	288.69
Diabetes with renal manifestations, type I (juvenile type), uncontrolled	250.43
Secondary malignant neoplasm of other urinary organs	198.1
Acquired hypertrophic pyloric stenosis	537
Multiple sclerosis	340
Panic disorder without agoraphobia	300.01
Cerebral edema	348.5
Pneumonia in aspergillosis	484.6
Bloodstream infection due to central venous catheter	999.32
Other stomatitis and mucositis (ulcerative)	528.09
External hemorrhoids with other complication	455.5
Infection with microorganisms with resistance to multiple drugs	V09.81
Malignant neoplasm of tonsil	146
Malignant pleural effusion	511.81
Squamous cell carcinoma of skin of other and unspecified parts of face	173.32
Embolism and thrombosis of thoracic aorta	444.1
Contusion of back	922.31
Chronic combined systolic and diastolic heart failure	428.42
Polycystic ovaries	256.4
Personal history of malignant neoplasm of tongue	V10.01
Other specified disorders of circulatory system	459.89
Closed fracture of sternum	807.2
Intestinal infection due to Clostridium difficile	8.45
Mucositis (ulcerative) due to antineoplastic therapy	528.01
Atheroembolism of lower extremity	445.02
Eye globe replaced by other means	V43.0
Reflux esophagitis	530.11
Spinal stenosis, unspecified region	724
Ulcer of lower limb, unspecified	707.1
Diabetes with peripheral circulatory disorders, type II or unspecified type, not stated as uncontrolled	250.7
Poisoning by aromatic analgesics, not elsewhere classified	965.4
Other complications due to other vascular device, implant, and graft	996.74
Pneumonia due to Pseudomonas	482.1
Adjustment disorder with mixed anxiety and depressed mood	309.28
Stricture of artery	447.1
Pulmonary eosinophilia	518.3
Contusion of shoulder region	923
Calculus of bile duct without mention of cholecystitis, without mention of obstruction	574.5
Diabetes with ophthalmic manifestations, type I (juvenile type), not stated as uncontrolled	250.51
Ulcer of other part of lower limb	707.19
Panniculitis, unspecified site	729.3
Spondylosis of unspecified site, without mention of myelopathy	721.9
Escherichia coli (E. coli) infection in conditions classified elsewhere and of unspecified site	41.4
Presence of cerebrospinal fluid drainage device	V45.2
Dissection of aorta, unspecified site	441
Gas gangrene	40
Speech disturbance nec	784.5
Chronic kidney disease, Stage IV (severe)	585.4
Cytomegaloviral disease	78.5
Fibrinolysis-affecting drugs causing adverse effects in therapeutic use	E93.44
Staphylococcal meningitis	320.3
Acquired coagulation factor deficiency	286.7
Refusal of treatment for reasons of religion or conscience	V62.6
Nonexudative senile macular degeneration	362.51
Personal history of malignant neoplasm of large intestine	V10.05
Acute edema of lung, unspecified	518.4
Malignant neoplasm of duodenum	152
Motor vehicle traffic accident of unspecified nature injuring unspecified person	E81.99
Multiple involvement of mitral and aortic valves	396.8
Aortic valve disorders	424.1
Other acute pain	338.19
Infection with drug-resistant microorganisms, unspecified, with multiple drug resistance	V09.91
Anorexia nervosa	307.1
Closed fracture of acetabulum	808
Closed fracture of intertrochanteric section of neck of femur	820.21
Other specified disorders of rectum and anus	569.49
Family history of stroke (cerebrovascular)	V17.1
External hemorrhoids without mention of complication	455.3
Other and unspecified alcohol dependence, continuous	303.91
Other diseases of spleen	289.59
Old myocardial infarction	412
Poisoning by antineoplastic and immunosuppressive drugs	963.1
Candidiasis of mouth	112
Other cataract	366.8
Acute duodenal ulcer with hemorrhage, without mention of obstruction	532
Melanoma of skin, site unspecified	172.9
Hematoma complicating a procedure	998.12
Methicillin resistant Staphylococcus aureus in conditions classified elsewhere and of unspecified site	41.12
Personal history of allergy to narcotic agent	V14.5
Hallucinations	780.1
Body Mass Index 25.0-25.9, adult	V85.21
Personal history of malignant neoplasm of stomach	V10.04
Degeneration of lumbar or lumbosacral intervertebral disc	722.52
Family history of malignant neoplasm of kidney	V16.51
Coronary atherosclerosis of autologous vein bypass graft	414.02
Body Mass Index 28.0-28.9, adult	V85.24
Closed fracture of six ribs	807.06
Primary open angle glaucoma	365.11
Hidradenitis	705.83
Disruption of wound, unspecified	998.3
Vesicoureteral reflux unspecified or without reflux nephropathy	593.7
Chronic or unspecified duodenal ulcer with perforation, without mention of obstruction	532.5
Secondary and unspecified malignant neoplasm of lymph nodes of head, face, and neck	196
Other gastrostomy complications	536.49
Chronic hepatitis C without mention of hepatic coma	70.54
Alcoholic fatty liver	571
Polyneuropathy in diabetes	357.2
Wrist drop (acquired)	736.05
Personal history of malignant neoplasm of other and unspecified oral cavity and pharynx	V10.02
Malignant neoplasm of pancreas, part unspecified	157.9
Unspecified viral hepatitis C without hepatic coma	70.7
Mitral valve disorders	424
Vaccination not carried out for other reason	V64.09
Osteoarthrosis, unspecified whether generalized or localized, pelvic region and thigh	715.95
Disorders of bursae and tendons in shoulder region, unspecified	726.1
Cerebral artery occlusion, unspecified without mention of cerebral infarction	434.9
Other specified congenital anomalies of nervous system	742.8
Chronic venous embolism and thrombosis of deep vessels of distal lower extremity	453.52
Basal cell carcinoma of skin of other and unspecified parts of face	173.31
Malignant melanoma of skin of lower limb, including hip	172.7
Peripheral vascular disease, unspecified	443.9
Acute salpingitis and oophoritis	614
Shoulder joint replacement	V43.61
Vascular dementia, uncomplicated	290.4
Personal history of malignant neoplasm of liver	V10.07
Suicide and self-inflicted injury by caustic substances, except poisoning	E95.87
Other specified hypotension	458.8
Osteoarthrosis, unspecified whether generalized or localized, other specified sites	715.98
Family history of malignant neoplasm of trachea, bronchus, and lung	V16.1
Other specified gastritis, with hemorrhage	535.41
Personal history of venous thrombosis and embolism	V12.51
Aftercare for healing traumatic fracture of hip	V54.13
Systemic inflammatory response syndrome due to noninfectious process without acute organ dysfunction	995.93
Delirium due to conditions classified elsewhere	293
Malignant neoplasm of other parts of brain	191.8
Late effects of cerebrovascular disease, alterations of sensations	438.6
Unspecified procedure as the cause of abnormal reaction of patient, or of later complication, without mention of misadventure at time of procedure	E87.99
Other specified alveolar and parietoalveolar pneumonopathies	516.8
Closed fracture of unspecified part of lower end of humerus	812.4
Closed fracture of shaft of femur	821.01
Monoplegia of upper limb affecting nondominant sde	344.42
Personal history of contact with and (suspected) exposure to asbestos	V15.84
Other lymphedema	457.1
Redundant prepuce and phimosis	605
Abrasion or friction burn of face, neck, and scalp except eye, without mention of infection	910
Pain in joint, forearm	719.43
Complications of transplanted bone marrow	996.85
Body Mass Index 37.0-37.9, adult	V85.37
Calculus of gallbladder with acute cholecystitis, without mention of obstruction	574
Hyposmolality and/or hyponatremia	276.1
Abdominal pain, left lower quadrant	789.04
Other specified symptoms associated with female genital organs	625.8
Tracheostomy status	V44.0
Calculus of bile duct without mention of cholecystitis, with obstruction	574.51
Malignant neoplasm of lower lobe, bronchus or lung	162.5
Infection and inflammatory reaction due to indwelling urinary catheter	996.64
Family history of malignant neoplasm of other genital organs	V16.49
Other and unspecified alcohol dependence, episodic	303.92
Diabetes mellitus without mention of complication, type II or unspecified type, not stated as uncontrolled	250
Hernia of other specified sites without mention of obstruction or gangrene	553.8
Other symptoms involving urinary system	788.99
Abdominal pain, generalized	789.07
Other and unspecified cerebral laceration and contusion, without mention of open intracranial wound, unspecified state of consciousness	851.8
Mental disorders of mother, postpartum condition or complication	648.44
Contusion of hand(s)	923.2
Other malignant lymphomas, lymph nodes of multiple sites	202.88
Jaundice, unspecified, not of newborn	782.4
Other postoperative infection	998.59
Osteoarthrosis, localized, primary, pelvic region and thigh	715.15
Adverse effects of work environment	V62.1
Other motor vehicle traffic accident involving collision with motor vehicle injuring motorcyclist	E81.22
Erysipelas	35
Other severe protein-calorie malnutrition	262
Polymyositis	710.4
Other hemoptysis	786.39
Secondary malignant neoplasm of brain and spinal cord	198.3
History of emotional abuse	V15.42
Other specified peripheral vascular diseases	443.89
Surgical or other procedure not carried out because of contraindication	V64.1
Hypercalcemia	275.42
Leukocytosis, unspecified	288.6
Staphylococcus infection in conditions classified elsewhere and of unspecified site, other staphylococcus	41.19
Closed fracture of eight or more ribs	807.08
Malignant neoplasm of ampulla of vater	156.2
Other acute and subacute forms of ischemic heart disease, other	411.89
Postprocedural hematoma of skin and subcutaneous tissue following other procedure	L76.32
Bone marrow replaced by transplant	V42.81
Acute alcoholic intoxication in alcoholism, continuous	303.01
Nodular lymphoma, unspecified site, extranodal and solid organ sites	202
Benign neoplasm of pancreas, except islets of Langerhans	211.6
Atherosclerosis of renal artery	440.1
Late effects of cerebrovascular disease, hemiplegia affecting dominant side	438.21
Other bursitis	727.3
Adjustment disorder with mixed disturbance of emotions and conduct	309.4
Struck accidentally by falling object	E91.6
Open wound of scalp, without mention of complication	873
Other bone cyst	733.29
Other complications due to heart valve prosthesis	996.71
Other non-autoimmune hemolytic anemias	283.19
Other and unspecified alcohol dependence, unspecified	303.9
Dependence on respirator, status	V46.11
Body Mass Index 36.0-36.9, adult	V85.36
Stress incontinence, female	625.6
Closed fracture of multiple ribs, unspecified	807.09
Long-term (current) use of steroids	V58.65
Cellulitis and abscess of upper arm and forearm	682.3
Blood in stool	578.1
Other bipolar disorders	296.89
Pressure ulcer, unspecified site	707
Amyotrophic lateral sclerosis	335.2
Closed fracture of upper end of tibia alone	823
Other specified diseases of sebaceous glands	706.8
Asymptomatic human immunodeficiency virus (HIV) infection status	V08
Diverticulosis of colon (without mention of hemorrhage)	562.1
Postconcussion syndrome	310.2
Adjustment disorder with anxiety	309.24
Urinary tract infection, site not specified	599
Personal history of malignant neoplasm of breast	V10.3
Unspecified disorder of intestine	569.9
Systolic heart failure, unspecified	428.2
Cryptogenic organizing pneumonia	516.36
Personal history of malignant neoplasm of larynx	V10.21
Toxic gastroenteritis and colitis	558.2
Other adrenal hypofunction	255.5
Pulmonary congestion and hypostasis	514
Infection and inflammatory reaction due to peritoneal dialysis catheter	996.68
Chronic pain due to trauma	338.21
Unspecified essential hypertension	401.9
Volvulus	560.2
Subclavian steal syndrome	435.2
Traumatic pneumohemothorax without mention of open wound into thorax	860.4
Unspecified acquired hypothyroidism	244.9
Mitral valve stenosis and aortic valve stenosis	396
Other injury into spleen without mention of open wound into cavity	865.09
Other closed fracture of lower end of humerus	812.49
Migraine with aura, without mention of intractable migraine without mention of status migrainosus	346
Coronary atherosclerosis of unspecified type of vessel, native or graft	414
Other artificial opening of urinary tract status	V44.6
Universal ulcerative (chronic) colitis	556.6
Schizoaffective disorder, chronic	295.72
Herpes zoster with other ophthalmic complications	53.29
Regional enteritis of small intestine with large intestine	555.2
Mononeuritis of upper limb, unspecified	354.9
Diabetes with renal manifestations, type II or unspecified type, not stated as uncontrolled	250.4
Down's syndrome	758
Dieulafoy lesion (hemorrhagic) of stomach and duodenum	537.84
Spinal stenosis in cervical region	723
Late effect of fracture of lower extremities	905.4
Late effects of cerebrovascular disease, hemiplegia affecting unspecified side	438.2
Unspecified viral hepatitis C with hepatic coma	70.71
Open wound of wrist, with tendon involvement	881.22
Chronic lymphoid leukemia, in remission	204.11
Calculus of gallbladder without mention of cholecystitis, without mention of obstruction	574.2
Other specified cardiac dysrhythmias	427.89
Mantle cell lymphoma, unspecified site, extranodal and solid organ sites	200.4
Other motor vehicle traffic accident involving collision on the highway injuring driver of motor vehicle other than motorcycle	E81.50
Other complications due to other internal orthopedic device, implant, and graft	996.78
Closed fracture of dorsal (thoracic) vertebra without mention of spinal cord injury	805.2
Malignant neoplasm of prostate	185
Pyogenic arthritis, lower leg	711.06
Thrombocytopenia, unspecified	287.5
Osteoarthrosis, unspecified whether generalized or localized, lower leg	715.96
Other specified peritonitis	567.89
Ulcer of other part of foot	707.15
Fitting and adjustment of cardiac pacemaker	V53.31
Unspecified persistent mental disorders due to conditions classified elsewhere	294.9
Malignant melanoma of skin of other and unspecified parts of face	172.3
Other orthopedic aftercare	V54.89
Acute lymphoid leukemia, in remission	204.01
Rupture of bladder, nontraumatic	596.6
Other and unspecified open wound of head without mention of complication	873.8
Other specified aplastic anemias	284.89
Mechanical complication of gastrostomy	536.42
Injury to spleen without mention of open wound into cavity, capsular tears, without major disruption of parenchyma	865.02
Other lymphoid leukemia, without mention of having achieved remission	204.8
Restless legs syndrome (RLS)	333.94
Eosinophilic gastritis, without mention of hemorrhage	535.7
Hip joint replacement	V43.64
Closed fracture of sacrum and coccyx without mention of spinal cord injury	805.6
Reflex sympathetic dystrophy of the lower limb	337.22
Nephrotic syndrome with lesion of membranous glomerulonephritis	581.1
Other conditions of brain	348.89
Mitral valve insufficiency and aortic valve stenosis	396.2
Idiopathic normal pressure hydrocephalus (INPH)	331.5
Personal history of malignant neoplasm of other urinary organs	V10.59
Butyrophenone-based tranquilizers causing adverse effects in therapeutic use	E93.92
Generalized nonconvulsive epilepsy, without mention of intractable epilepsy	345
Other malignant lymphomas, lymph nodes of inguinal region and lower limb	202.85
Acute parametritis and pelvic cellulitis	614.3
Mobitz (type) II atrioventricular block	426.12
Malnutrition of mild degree	263.1
Malignant neoplasm of abdominal esophagus	150.2
Unspecified hemorrhoids without mention of complication	455.6
Cardiac rhythm regulators causing adverse effects in therapeutic use	E94.20
Gangrene	785.4
Localization-related (focal) (partial) epilepsy and epileptic syndromes with simple partial seizures, with intractable epilepsy	345.51
Lymphangioma, any site	228.1
Family history of other specified malignant neoplasm	V16.8
Malignant carcinoid tumor of the bronchus and lung	209.21
Idiopathic pulmonary fibrosis	516.31
Glucocorticoid deficiency	255.41
Disorders of urea cycle metabolism	270.6
Unspecified infectious and parasitic diseases	136.9
Anticoagulants causing adverse effects in therapeutic use	E93.42
Personal history of antineoplastic chemotherapy	V87.41
Other and unspecified infection due to central venous catheter	999.31
Hydronephrosis	591
Transfusion associated circulatory overload	276.61
Constrictive pericarditis	423.2
Hereditary peripheral neuropathy	356
Sacroiliitis, not elsewhere classified	720.2
Gouty arthropathy, unspecified	274
Cellulitis and abscess of other specified sites	682.8
Closed fracture of seventh cervical vertebra	805.07
Postmastectomy lymphedema syndrome	457
Long-term (current) use of other medications	V58.69
Hepatopulmonary syndrome	573.5
Automatic implantable cardiac defibrillator in situ	V45.02
Cardiac pacemaker in situ	V45.01
Cerebrospinal fluid rhinorrhea	349.81
Pressure ulcer, hip	707.04
Displacement of intervertebral disc, site unspecified, without myelopathy	722.2
Personal history of sudden cardiac arrest	V12.53
Poisoning-antidepressant	969
Epilepsia partialis continua, without mention of intractable epilepsy	345.7
Secondary diabetes mellitus with neurological manifestations, not stated as uncontrolled, or unspecified	249.6
Closed fracture of C5-C7 level with unspecified spinal cord injury	806.05
Chronic gouty arthropathy with tophus (tophi)	274.03
Abdominal pain, unspecified site	789
Unspecified local infection of skin and subcutaneous tissue	686.9
Pure hypercholesterolemia	272
Left bundle branch hemiblock	426.2
Calculus of bile duct with acute cholecystitis, with obstruction	574.31
Anal and rectal polyp	569
Other B-complex deficiencies	266.2
Acquired absence of intestine (large) (small)	V45.72
Communicating hydrocephalus	331.3
Septicemia due to anaerobes	38.3
Herpetic meningoencephalitis	54.3
Fever	780.6
Senile dementia, uncomplicated	290
Tachycardia, unspecified	785
Obstructive chronic bronchitis without exacerbation	491.2
Unspecified disorders of menstruation and other abnormal bleeding from female genital tract	626.9
Personal history of allergy to other anti-infective agent	V14.3
Unqualified visual loss, both eyes	369.3
Irritable bowel syndrome	564.1
Painful respiration	786.52
Marginal zone lymphoma, unspecified site, extranodal and solid organ sites	200.3
Subarachnoid hemorrhage following injury without mention of open intracranial wound, with no loss of consciousness	852.01
Toxic encephalopathy	349.82
Infection and inflammatory reaction due to indwelling urethral catheter, initial encounter	T83.511A
Other specified organ or tissue replaced by transplant	V42.89
Apnea	786.03
Cellulitis and abscess of finger, unspecified	681
Other ill-defined heart diseases	429.89
Methicillin susceptible Staphylococcus aureus septicemia	38.11
Sedative, hypnotic or anxiolytic dependence, continuous	304.11
Alkalosis	276.3
Hereditary progressive muscular dystrophy	359.1
Diabetes with unspecified complication, type II or unspecified type, not stated as uncontrolled	250.9
Hypoparathyroidism	252.1
Open wound of tongue and floor of mouth, without mention of complication	873.64
Other chronic pulmonary heart diseases	416.8
Open wound of forearm, complicated	881.1
Other complications due to other cardiac device, implant, and graft	996.72
Osteoarthrosis, unspecified whether generalized or localized, site unspecified	715.9
Pressure ulcer, stage IV	707.24
Open wound of forehead, without mention of complication	873.42
Displacement of nephrostomy catheter, initial encounter	T83.022A
Vomiting following gastrointestinal surgery	564.3
Diabetes with unspecified complication, type II or unspecified type, uncontrolled	250.92
Arthropathy, unspecified, site unspecified	716.9
Cerebral atherosclerosis	437
Polycythemia vera	238.4
Malignant neoplasm of body of stomach	151.4
Sinoatrial node dysfunction	427.81
Diabetes with other specified manifestations, type II or unspecified type, not stated as uncontrolled	250.8
Backache, unspecified	724.5
Body Mass Index 45.0-49.9, adult	V85.42
Other motor vehicle traffic accident involving collision with motor vehicle injuring driver of motor vehicle other than motorcycle	E81.20
Other malaise and fatigue	780.79
Epilepsy, unspecified, without mention of intractable epilepsy	345.9
Arteritis, unspecified	447.6
Acute laryngitis without mention of obstruction	464
Other specified hemiplegia and hemiparesis affecting dominant side	342.81
Obstructive chronic bronchitis with acute bronchitis	491.22
Family history of malignant neoplasm of gastrointestinal tract	V16.0
Unspecified gastritis and gastroduodenitis, with hemorrhage	535.51
Poisoning by sympatholytics (antiadrenergics)	971.3
Chronic obstructive asthma, unspecified	493.2
Hereditary spastic paraplegia	334.1
Infection following a procedure, superficial incisional surgical site, initial encounter	T81.41XA
Vascular dementia, with delirium	290.41
Graft-versus-host disease, unspecified	279.5
Other specified diseases of pericardium	423.8
Generalized convulsive epilepsy, without mention of intractable epilepsy	345.1
Personal history of malignant neoplasm of eye	V10.84
Localization-related (focal) (partial) epilepsy and epileptic syndromes with complex partial seizures, with intractable epilepsy	345.41
Suicide and self-inflicted poisoning by tranquilizers and other psychotropic agents	E95.03
Chronic erythremia, without mention of having achieved remission	207.1
Human immunodeficiency virus (HIV) disease	42
Peritoneal abscess	567.22
Contusion of foot	924.2
Phlebitis and thrombophlebitis of upper extremities, unspecified	451.84
Chronic hepatitis C with hepatic coma	70.44
Acute pain due to trauma	338.11
Closed fracture of scapula, unspecified part	811
Other placental conditions, affecting management of mother, delivered, with or without mention of antepartum condition	656.71
Poisoning by analgesics, antipyretics, and antirheumatics, undetermined whether accidentally or purposely inflicted	E98.00
Scar conditions and fibrosis of skin	709.2
Acquired absence of both cervix and uterus	V88.01
Infection with microorganisms resistant to penicillins	V09.0
Other and unspecified angina pectoris	413.9
Alcoholic cirrhosis of liver	571.2
Influenza with other respiratory manifestations	487.1
Pressure ulcer, lower back	707.03
Anxiety state, unspecified	300
Hyperosmolality and/or hypernatremia	276
Generalized infection during labor, delivered, with or without mention of antepartum condition	659.31
Intervertebral disc disorder with myelopathy, cervical region	722.71
Bone and joint disorders of back, pelvis, and lower limbs of mother, delivered, with or without mention of antepartum condition	648.71
Acute on chronic diastolic heart failure	428.33
Tricuspid valve disorders, specified as nonrheumatic	424.2
Other and unspecified alcohol dependence, in remission	303.93
Acute myeloid leukemia, in remission	205.01
Unspecified pre-eclampsia, complicating childbirth	O14.94
Atrial flutter	427.32
Mild to moderate pre-eclampsia, complicating childbirth	O14.04
Congenital abnormalities of uterus, delivered, with or without mention of antepartum condition	654.01
Maternal hypotension syndrome, delivered, with or without mention of antepartum condition	669.21
Other venous complications of pregnancy and the puerperium, delivered, with mention of postpartum complication	671.82
Prolonged second stage of labor, delivered, with or without mention of antepartum condition	662.21
Other pre-existing hypertension, complicating pregnancy, childbirth, and the puerperium, delivered, with or without mention of antepartum condition	642.21
Other complications of anesthesia or other sedation in labor and delivery, delivered, with mention of postpartum complication	668.82
Aortocoronary bypass status	V45.81
Other congenital or acquired abnormality of cervix, delivered, with or without mention of antepartum condition	654.61
Laceration of cervix, delivered, with or without mention of antepartum condition	665.31
Radiological procedure and radiotherapy as the cause of abnormal reaction of patient, or of later complication, without mention of misadventure at time of procedure	E87.92
Chronic and other pulmonary manifestations due to radiation	508.1
Deep transverse arrest and persistent occipitoposterior position, delivered, with or without mention of antepartum condition	660.31
Other complications of anesthesia or other sedation in labor and delivery, delivered, with or without mention of antepartum condition	668.81
Personal history of malignant neoplasm of thyroid	V10.87
Other venous complications of pregnancy and the puerperium, delivered, with or without mention of antepartum condition	671.81
Epilepsy complicating pregnancy, childbirth, or the puerperium, delivered, with or without mention of antepartum condition	649.41
Other specified bacterial infections in conditions classified elsewhere and of unspecified site, other specified bacteria	41.89
Other abnormality of red blood cells	790.09
Pre-existing hypertension with pre-eclampsia, complicating childbirth	O11.4
Obstruction by bony pelvis during labor, delivered, with or without mention of antepartum condition	660.11
Unspecified failed trial of labor, delivered, with or without mention of antepartum condition	660.61
Supervision of high-risk pregnancy with insufficient prenatal care	V23.7
Surgical operation with transplant of whole organ causing abnormal patient reaction, or later complication, without mention of misadventure at time of operation	E87.80
Prolapse of cord complicating labor and delivery, delivered, with or without mention of antepartum condition	663.01
Accidents occurring in residential institution	E84.97
Atherosclerosis of native arteries of the extremities with gangrene	440.24
Severe pre-eclampsia complicating childbirth	O14.14
Perforation of esophagus	530.4
Abdominal pain, right lower quadrant	789.03
Unspecified hypertension complicating pregnancy, childbirth, or the puerperium, delivered, with or without mention of antepartum condition	642.91
Damage to pelvic joints and ligaments, delivered, with or without mention of antepartum condition	665.61
Other complications of labor and delivery, delivered, with or without mention of antepartum condition	669.81
Other injury to pelvic organs, delivered, with or without mention of antepartum condition	665.51
Fetopelvic disproportion, delivered, with or without mention of antepartum condition	653.41
Retained portions of placenta or membranes, without hemorrhage, unspecified as to episode of care or not applicable	667.1
Other specified complications of pregnancy, delivered, with mention of postpartum complication	646.82
History of fall	V15.88
Retained placenta without hemorrhage, delivered, with mention of postpartum complication	667.02
Onset (spontaneous) of labor after 37 completed weeks of gestation but before 39 completed weeks gestation, with delivery by (planned) cesarean section, delivered, with or without mention of antepartum condition	649.81
Other complications of labor and delivery, delivered, with mention of postpartum complication	669.82
Personal history of malignant neoplasm of kidney	V10.52
Anisocoria	379.41
Nonspecific abnormal findings in amniotic fluid	792.3
Shoulder (girdle) dystocia, delivered, with or without mention of antepartum condition	660.41
Complications of transplanted organ, stem cell	996.88
High head at term, delivered, with or without mention of antepartum condition	652.51
Spotting complicating pregnancy, delivered, with or without mention of antepartum condition	649.51
Unspecified disorder of skin and subcutaneous tissue	709.9
Calculus of bile duct with acute cholecystitis, without mention of obstruction	574.3
Supervision of high-risk pregnancy with history of abortion	V23.2
Other specified acquired hypothyroidism	244.8
Diabetes with renal manifestations, type II or unspecified type, uncontrolled	250.42
Precipitate labor, delivered, with or without mention of antepartum condition	661.31
Acquired absence of kidney	V45.73
Bariatric surgery status complicating pregnancy, childbirth, or the puerperium, delivered, with or without mention of antepartum condition	649.21
Other and unspecified cord entanglement, with compression, complicating labor and delivery, delivered, with or without mention of antepartum condition	663.21
Pre-eclampsia or eclampsia superimposed on pre-existing hypertension, delivered, with or without mention of antepartum condition	642.71
Hiccough	786.8
Abdominal or pelvic swelling, mass, or lump, unspecified site	789.3
Hypertensive heart and chronic kidney disease, unspecified, with heart failure and with chronic kidney disease stage I through stage IV, or unspecified	404.91
Other cardiovascular diseases of mother, delivered, with or without mention of antepartum condition	648.61
High vaginal laceration, delivered, with or without mention of antepartum condition	665.41
Hypochondriasis	300.7
Personal history of transient ischemic attack (TIA), and cerebral infarction without residual deficits	V12.54
Pregnancy with other poor obstetric history	V23.49
Aneurysm of iliac artery	442.2
Impacted cerumen	380.4
Other, mixed, or unspecified drug abuse, unspecified	305.9
Unspecified intellectual disabilities	319
Hemorrhage from placenta previa, delivered, with or without mention of antepartum condition	641.11
Recurrent pregnancy loss, delivered, with or without mention of antepartum condition	646.31
Supervision of high-risk pregnancy with history of infertility	V23.0
Contusion of upper arm	923.03
Other and unspecified uterine inertia, delivered, with or without mention of antepartum condition	661.21
Acute gouty arthropathy	274.01
Coronary atherosclerosis of native coronary artery	414.01
Liver and biliary tract disorders in pregnancy, delivered, with or without mention of antepartum condition	646.71
Dyspareunia	625
Occlusion and stenosis of vertebral artery without mention of cerebral infarction	433.2
Maternal pyrexia during labor, unspecified, delivered, with or without mention of antepartum condition	659.21
Polyhydramnios, delivered, with or without mention of antepartum condition	657.01
Obstruction caused by malposition of fetus at onset of labor, delivered, with or without mention of antepartum condition	660.01
Antineoplastic chemotherapy induced pancytopenia	284.11
Drug-induced delirium	292.81
Other complications due to nervous system device, implant, and graft	996.75
Bronchitis, not specified as acute or chronic	490
Intermediate coronary syndrome	411.1
Other specified disorders of stomach and duodenum	537.89
Saddle embolus of pulmonary artery	415.13
Cardiac complications, not elsewhere classified	997.1
Other ureteric obstruction	593.4
Occlusion and stenosis of multiple and bilateral precerebral arteries without mention of cerebral infarction	433.3
Other venereal diseases of mother, complicating pregnancy, childbirth, or the puerperium, delivered, with or without mention of antepartum condition	647.21
Gestational (pregnancy-induced) hypertension without significant proteinuria, complicating childbirth	O13.4
Somatization disorder	300.81
Accidental fall from ladder	E88.10
Schizotypal personality disorder	301.22
Antacids and antigastric secretion drugs causing adverse effects in therapeutic use	E94.30
Dissection of coronary artery	414.12
Malignant neoplasm of extrahepatic bile ducts	156.1
Excessive fetal growth, affecting management of mother, delivered, with or without mention of antepartum condition	656.61
Tobacco use disorder complicating pregnancy, childbirth, or the puerperium, delivered, with or without mention of antepartum condition	649.01
Other specified malposition or malpresentation, delivered, with or without mention of antepartum condition	652.81
Other acquired deformity of other parts of limb	736.89
Cerebrovascular disorders in the puerperium, delivered, with or without mention of antepartum condition	674.01
Unspecified adverse effect of anesthesia	995.22
Effusion of joint, lower leg	719.06
Normal delivery	650
Alcohol abuse, in remission	305.03
Open wound of other and unspecified parts of neck, without mention of complication	874.8
Other abnormalities in shape or position of gravid uterus and of neighboring structures, delivered, with or without mention of antepartum condition	654.41
Failed medical or unspecified induction of labor, delivered, with or without mention of antepartum condition	659.11
Social phobia	300.23
Other umbilical cord complications complicating labor and delivery, delivered, with or without mention of antepartum condition	663.81
Abnormal weight gain	783.1
Cocaine dependence, unspecified	304.2
Pneumonia in other systemic mycoses	484.7
Intermittent explosive disorder	312.34
Diabetes with neurological manifestations, type I (juvenile type), uncontrolled	250.63
Unspecified housing or economic circumstance	V60.9
Transverse or oblique presentation, delivered, with or without mention of antepartum condition	652.31
Other known or suspected fetal abnormality, not elsewhere classified, affecting management of mother, delivered, with or without mention of antepartum condition	655.81
Generalized anxiety disorder	300.02
Third-degree perineal laceration, delivered, with or without mention of antepartum condition	664.21
Other current conditions classifiable elsewhere of mother, delivered, with mention of postpartum complication	648.92
Other pain disorders related to psychological factors	307.89
Drug dependence of mother, delivered, with or without mention of antepartum condition	648.31
Infection following a procedure, unspecified, initial encounter	T81.40XA
Decreased fetal movements, affecting management of mother, delivered, with or without mention of antepartum condition	655.71
Acute pharyngitis	462
Kidney replaced by transplant	V42.0
Other and unspecified complications of medical care, not elsewhere classified	999.9
Other disorders of calcium metabolism	275.49
Third-stage postpartum hemorrhage, delivered, with mention of postpartum complication	666.02
Personal history of malignant neoplasm of bladder	V10.51
Primary uterine inertia, delivered, with or without mention of antepartum condition	661.01
Genu valgum (acquired)	736.41
Acute kidney failure following labor and delivery, delivered, with mention of postpartum complication	669.32
Mixed hyperlipidemia	272.2
Malignant neoplasm of stomach, unspecified site	151.9
Unspecified antepartum hemorrhage, delivered, with or without mention of antepartum condition	641.91
Endometriosis of fallopian tube	617.2
Pneumococcal septicemia (Streptococcus pneumoniae septicemia)	38.2
Dermatomyositis	710.3
Abdominal aneurysm without mention of rupture	441.4
Pressure ulcer, buttock	707.05
Acute upper respiratory infections of other multiple sites	465.8
Systemic inflammatory response syndrome, unspecified	995.9
Amphetamine and other psychostimulant dependence, unspecified	304.4
Other specified disorders of arteries and arterioles	447.8
Pyrexia of unknown origin during the puerperium, delivered, with mention of postpartum complication	672.02
Abscess of anal and rectal regions	566
Peripheral vertigo, unspecified	386.1
Secondary malignant neoplasm of other specified sites	198.89
Pregnant state, incidental	V22.2
Toxic myopathy	359.4
Dependent personality disorder	301.6
Glycosuria	791.5
Other dysphagia	787.29
Anal or rectal pain	569.42
Portal vein thrombosis	452
Malignant neoplasm of thyroid gland	193
Unspecified psychophysiological malfunction	306.9
Placenta previa without hemorrhage, delivered, with or without mention of antepartum condition	641.01
Early satiety	780.94
Fever presenting with conditions classified elsewhere	780.61
Other specified trauma to perineum and vulva, delivered, with or without mention of antepartum condition	664.81
Heart replaced by transplant	V42.1
Coronary atherosclerosis due to calcified coronary lesion	414.4
Secondary malignant neoplasm of adrenal gland	198.7
Cervical incompetence, delivered, with or without mention of antepartum condition	654.51
Neurofibromatosis, type 1 (von recklinghausen's disease)	237.71
Ptosis of breast	611.81
Poisoning by antitussives	975.4
Duodenitis, with hemorrhage	535.61
Transsexualism	F64.0
Empyema without mention of fistula	510.9
Other lesion of femoral nerve	355.2
Other hypertrophic cardiomyopathy	425.18
Infection following a procedure, deep incisional surgical site, initial encounter	T81.42XA
Splenomegaly	789.2
Chronic factitious illness with physical symptoms	301.51
Late vomiting of pregnancy, antepartum condition or complication	643.23
Heart valve replaced by other means	V43.3
Endometrial intraepithelial neoplasia (EIN)	621.35
Dysmetabolic syndrome X	277.7
Family disruption due to divorce or legal separation	V61.03
Chronic kidney disease, unspecified	585.9
Enlargement of lymph nodes	785.6
Other chronic pain	338.29
Anemia of other chronic disease	285.29
Percutaneous transluminal coronary angioplasty status	V45.82
Delayed delivery after spontaneous or unspecified rupture of membranes, delivered, with or without mention of antepartum condition	658.21
Other diseases of pharynx, not elsewhere classified	478.29
Unspecified vitamin D deficiency	268.9
Celiac disease	579
Hirsutism	704.1
Flatulence, eructation, and gas pain	787.3
Tumors of body of uterus, antepartum condition or complication	654.13
Zygomatic fracture, left side, initial encounter for closed fracture	S02.40FA
Obesity complicating pregnancy, childbirth, or the puerperium, antepartum condition or complication	649.13
Personal history of thrombophlebitis	V12.52
Other inflammatory spondylopathies	720.89
Acute hepatitis C without mention of hepatic coma	70.51
Dual sensory impairment	V49.85
Unspecified hypertensive heart disease with heart failure	402.91
Other and unspecified mycoses	117.9
Intestinal or peritoneal adhesions with obstruction (postoperative) (postinfection)	560.81
Mild or unspecified pre-eclampsia, delivered, with or without mention of antepartum condition	642.41
Pregnancy with history of pre-term labor	V23.41
Babesiosis	88.82
Lupus erythematosus	695.4
Calculus of ureter	592.1
Major depressive affective disorder, single episode, moderate	296.22
Other digestive system complications	997.49
Assault by human bite	E96.87
Deformity of reconstructed breast	612
Tobacco use disorder complicating pregnancy, childbirth, or the puerperium, antepartum condition or complication	649.03
Genetic torsion dystonia	333.6
Other specified genital prolapse	618.89
Thyrotoxicosis without mention of goiter or other cause, and without mention of thyrotoxic crisis or storm	242.9
Cervical shortening, delivered, with or without mention of antepartum condition	649.71
Macular degeneration (senile), unspecified	362.5
Suicide and self-inflicted injury by other specified means	E95.38
Other specified infectious and parasitic diseases of mother, delivered, with or without mention of antepartum condition	647.81
Cord around neck, with compression, complicating labor and delivery, delivered, with or without mention of antepartum condition	663.11
Injury to other intra-abdominal organs without mention of open wound into cavity, peritoneum	868.03
Other convulsions	780.39
Epilepsy complicating pregnancy, childbirth, or the puerperium, antepartum condition or complication	649.43
Calculus of gallbladder with other cholecystitis, without mention of obstruction	574.1
Other specified transient cerebral ischemias	435.8
Breech presentation without mention of version, delivered, with or without mention of antepartum condition	652.21
Diabetes mellitus of mother, complicating pregnancy, childbirth, or the puerperium, delivered, with or without mention of antepartum condition	648.01
Other and unspecified factitious illness	300.19
Infections of genitourinary tract in pregnancy, delivered, with or without mention of antepartum condition	646.61
Educational circumstances	V62.3
Breech presentation without mention of version, antepartum condition or complication	652.23
Streptococcus infection in conditions classified elsewhere and of unspecified site, streptococcus, group D (Enterococcus)	41.04
Bipolar I disorder, most recent episode (or current) mixed, severe, specified as with psychotic behavior	296.64
Dysarthria	784.51
Atherosclerosis of native arteries of the extremities with ulceration	440.23
Other fluid overload	276.69
Arthrodesis status	V45.4
Metrorrhagia	626.6
Malignant neoplasm of upper lobe, bronchus or lung	162.3
Other personality disorders	301.89
Methicillin susceptible pneumonia due to Staphylococcus aureus	482.41
Vascular myelopathies	336.1
Other diseases of trachea and bronchus	519.19
Abnormality in fetal heart rate or rhythm, antepartum condition or complication	659.73
Mucous polyp of cervix	622.7
Open wound of hand except finger(s) alone, with tendon involvement	882.2
Closed fracture of five ribs	807.05
Pregnancy resulting from assisted reproductive technology	V23.85
Observation following alleged rape or seduction	V71.5
Incisional ventral hernia with obstruction	552.21
Other abnormalities in shape or position of gravid uterus and of neighboring structures, antepartum condition or complication	654.43
Rhesus isoimmunization, delivered, with or without mention of antepartum condition	656.11
Benign essential hypertension complicating pregnancy, childbirth, and the puerperium, postpartum condition or complication	642.04
Accidental fall from bed	E88.44
Other amyloidosis	277.39
Polyphagia	783.6
Other fragments of torsion dystonia	333.89
Streptococcus infection in conditions classified elsewhere and of unspecified site, other streptococcus	41.09
Unspecified endocrine disorder	259.9
Bicipital tenosynovitis	726.12
Osteoarthrosis, localized, not specified whether primary or secondary, site unspecified	715.3
Other specified fetal and placental problems, affecting management of mother, delivered, with or without mention of antepartum condition	656.81
Other complications of gastric band procedure	539.09
Chronic ischemic heart disease, unspecified	414.9
Late effect of injury due to war operations	E99.90
Mental disorders of mother, delivered, with mention of postpartum complication	648.42
Arthropathy associated with gastrointestinal conditions other than infections	713.1
Breech or other malpresentation successfully converted to cephalic presentation, delivered, with or without mention of antepartum condition	652.11
Chronic or unspecified gastric ulcer with hemorrhage, without mention of obstruction	531.4
Traumatic amputation of thumb (complete)(partial), without mention of complication	885
Periapical abscess without sinus	522.5
Aphasia	784.3
Old vaginal laceration	623.4
Anemia of mother, delivered, with mention of postpartum complication	648.22
Tumors of body of uterus, delivered, with or without mention of antepartum condition	654.11
Other specified retained foreign body	V90.89
Adjustment disorder with disturbance of conduct	309.3
Pilonidal cyst without mention of abscess	685.1
Sprain of cruciate ligament of knee	844.2
Fall from skateboard	E88.52
Injury to digital blood vessels	903.5
Malignant neoplasm of connective and other soft tissue of upper limb, including shoulder	171.2
Injury to ulnar blood vessels	903.3
Renal and perinephric abscess	590.2
Urethral diverticulum	599.2
Abdominal or pelvic swelling, mass, or lump, other specified site	789.39
Postprocedural seroma of a musculoskeletal structure following a musculoskeletal system procedure	M96.842
Personal history of other malignant neoplasm of skin	V10.83
Osteoarthrosis, localized, secondary, pelvic region and thigh	715.25
Diffuse cystic mastopathy	610.1
C1-C4 level with central cord syndrome	952.03
Congenital insufficiency of aortic valve	746.4
Severe pre-eclampsia, delivered, with or without mention of antepartum condition	642.51
Undersocialized conduct disorder, aggressive type, unspecified	312
Personal history of pulmonary embolism	V12.55
Meningitis in other bacterial diseases classified elsewhere	320.7
Irregular menstrual cycle	626.4
Premenopausal menorrhagia	627
Symptomatic menopausal or female climacteric states	627.2
Keloid scar	701.4
Poisoning by other specified drugs and medicinal substances, undetermined whether accidentally or purposely inflicted	E98.04
Accidents caused by other hand tools and implements	E92.04
Osteoarthrosis, localized, secondary, lower leg	715.26
Other specified periodontal diseases	523.8
Other plastic surgery for unacceptable cosmetic appearance	V50.1
Oligohydramnios, delivered, with or without mention of antepartum condition	658.01
Overexertion from strenuous movement or load, initial encounter	X50.0XXA
Endometriosis of other specified sites	617.8
Pyogenic granuloma of skin and subcutaneous tissue	686.1
Scoliosis (and kyphoscoliosis), idiopathic	737.3
Allergy to peanuts	V15.01
Crushing injury of finger(s)	927.3
Open wound of forearm, with tendon involvement	881.2
Late effect of fracture of neck of femur	905.3
Overexertion from prolonged static or awkward postures, initial encounter	X50.1XXA
Mechanical complication due to other implant and internal device, not elsewhere classified	996.59
Lipoma of spermatic cord	214.4
Foot amputation status	V49.73
Migraine, unspecified, with intractable migraine, so stated, without mention of status migrainosus	346.91
Encounter for insertion of intrauterine contraceptive device	V25.11
Hypertensive heart and chronic kidney disease, malignant, with heart failure and with chronic kidney disease stage I through stage IV, or unspecified	404.01
Unspecified antepartum hemorrhage, antepartum condition or complication	641.93
Bipolar I disorder, single manic episode, severe, specified as with psychotic behavior	296.04
Osteoarthrosis, unspecified whether generalized or localized, shoulder region	715.91
Thyroiditis, unspecified	245.9
Other complications of puerperium, delivered, with mention of postpartum complication	674.82
Hypertensive chronic kidney disease, malignant, with chronic kidney disease stage I through stage IV, or unspecified	403
Other specified adjustment reactions	309.89
Poisoning by opium (alkaloids), unspecified	965
Disorders of magnesium metabolism	275.2
Volume depletion, unspecified	276.5
Intestinal bypass or anastomosis status	V45.3
Other pancytopenia	284.19
Septicemia due to escherichia coli (E. coli)	38.42
Poisoning by other opiates and related narcotics	965.09
Changes in skin texture	782.8
Secondary hypercoagulable state	289.82
Dementia in conditions classified elsewhere without behavioral disturbance	294.1
Stenosis of peripheral vascular stent, initial encounter	T82.856A
Dysthymic disorder	300.4
Family history of anemia	V18.2
Personal history of irradiation, presenting hazards to health	V15.3
Estrogen receptor positive status (ER+)	V86.0
Closed fracture of unspecified part of fibula with tibia	823.82
Closed fracture of cuneiform, foot	825.24
Paralysis agitans	332
Disorders of acoustic nerve	388.5
Family history of other chronic respiratory conditions	V17.6
Candidiasis of other urogenital sites	112.2
Late effect of certain complications of trauma	908.6
Complications of transplanted liver	996.82
Closed fracture of navicular (scaphoid), foot	825.22
Rhesus isoimmunization, antepartum condition or complication	656.13
Rheumatoid arthritis	714
Ulcerative colitis, unspecified	556.9
Bite of other animal except arthropod	E90.63
Gout, unspecified	274.9
Nonspecific abnormal findings in cerebrospinal fluid	792
Other disorders of synovium, tendon, and bursa	727.89
Injury to radial blood vessels	903.2
Secondary neuroendocrine tumor of liver	209.72
Rhabdomyolysis	728.88
Benign neoplasm of skin of trunk, except scrotum	216.5
Other degenerative diseases of the basal ganglia	333
Intestinal infection due to campylobacter	8.43
Transient hypertension of pregnancy, delivered , with or without mention of antepartum condition	642.31
Closed fracture of astragalus	825.21
Gastroesophageal laceration-hemorrhage syndrome	530.7
Cholangitis	576.1
Urinary hesitancy	788.64
Moderate intellectual disabilities	318
Felon	681.01
Primary central nervous system lymphoma, lymph nodes of head, face, and neck	200.51
Spinal stenosis, lumbar region, with neurogenic claudication	724.03
Lipodystrophy	272.6
Other acquired absence of organ	V45.79
Other specified aftercare following surgery	V58.49
Other fall	E88.88
Food poisoning, unspecified	5.9
Stiffness of joint, not elsewhere classified, lower leg	719.56
Exophthalmos, unspecified	376.3
Unspecified schizophrenia, unspecified	295.9
Fall on same level from collision, pushing, or shoving, by or with other person in sports	E88.60
Other complications of obstetrical surgical wounds, postpartum condition or complication	674.34
Secondary malignant neoplasm of small intestine including duodenum	197.4
Non-healing surgical wound	998.83
Activities involving bike riding	E00.64
Personal history of other mental disorders	V11.8
Puerperal endometritis, delivered, with mention of postpartum complication	670.12
Nephrotic syndrome with unspecified pathological lesion in kidney	581.9
Elevated C-reactive protein (CRP)	790.95
Poor fetal growth, affecting management of mother, delivered, with or without mention of antepartum condition	656.51
Myalgia and myositis, unspecified	729.1
Personal history of malignant neoplasm of prostate	V10.46
Other adverse food reactions, not elsewhere classified	995.7
Closed fracture of shaft of clavicle	810.02
Fracture of calcaneus, closed	825
Closed fracture of two ribs	807.02
Other viral diseases in the mother, antepartum condition or complication	647.63
Unspecified visual loss	369.9
Superior glenoid labrum lesion	840.7
Hydroureter	593.5
Cellulitis and abscess of leg, except foot	682.6
Antineoplastic and immunosuppressive drugs causing adverse effects in therapeutic use	E93.31
Hypovolemia	276.52
Opioid type dependence, continuous	304.01
Bipolar I disorder, most recent episode (or current) depressed, severe, without mention of psychotic behavior	296.53
Gender identity disorder in children	302.6
Family history of other lymphatic and hematopoietic neoplasms	V16.7
Other complications of intestinal pouch	569.79
Unspecified disorder of autonomic nervous system	337.9
Allergic arthritis, site unspecified	716.2
Benign essential hypertension complicating pregnancy, childbirth, and the puerperium, delivered, with or without mention of antepartum condition	642.01
Nephrotic syndrome in diseases classified elsewhere	581.81
Nonspecific abnormal results of other specified function study	794.9
Methicillin resistant pneumonia due to Staphylococcus aureus	482.42
Other affections of shoulder region, not elsewhere classified	726.2
Open wound of foot except toe(s) alone, complicated	892.1
Injury to digital nerve, upper limb	955.6
Thyroid dysfunction of mother, delivered, with or without mention of antepartum condition	648.11
Abrasion or friction burn of shoulder and upper arm, without mention of infection	912
Iatrogenic cerebrovascular infarction or hemorrhage	997.02
Other synovitis and tenosynovitis	727.09
Dissociative disorder or reaction, unspecified	300.15
Lung involvement in systemic sclerosis	517.2
Personal history of unspecified disorder of nervous system and sense organs	V12.40
Other peripheral vertigo	386.19
Kaposi's sarcoma, unspecified site	176.9
Hypertonicity of bladder	596.51
Delayed and secondary postpartum hemorrhage, delivered, with mention of postpartum complication	666.22
Lichenification and lichen simplex chronicus	698.3
Unspecified protein-calorie malnutrition	263.9
Lipidoses	272.7
Other health problems within the family	V61.49
Obesity complicating pregnancy, childbirth, or the puerperium, delivered, with or without mention of antepartum condition	649.11
Injury to radial nerve	955.3
Personal history of Methicillin resistant Staphylococcus aureus	V12.04
Malignant neoplasm of long bones of lower limb	170.7
Persistent vomiting	536.2
Natural blood and blood products causing adverse effects in therapeutic use	E93.47
Malignant neoplasm of vertebral column, excluding sacrum and coccyx	170.2
Familial Mediterranean fever	277.31
Presence of intrauterine contraceptive device	V45.51
Poisoning by unspecified drug or medicinal substance	977.9
Personal history of malignant neoplasm of cervix uteri	V10.41
Sprain of unspecified site of back	847.9
Degeneration of thoracic or thoracolumbar intervertebral disc	722.51
Malnutrition of moderate degree	263
Acquired absence of breast and nipple	V45.71
Sterilization	V25.2
Elevated sedimentation rate	790.1
Sclerosing mesenteritis	567.82
Other ganglion and cyst of synovium, tendon, and bursa	727.49
Kidney donors	V59.4
Special screening for malignant neoplasms of colon	V76.51
Other sprains and strains of ankle	845.09
Late effects of acute poliomyelitis	138
Personal history of other genital system and obstetric disorders	V13.29
Other specified housing or economic circumstances	V60.89
Other lesion of median nerve	354.1
Multiple gestation with malpresentation of one fetus or more, delivered, with or without mention of antepartum condition	652.61
Myasthenia gravis with (acute) exacerbation	358.01
Contracture of joint, hand	718.44
Iron deficiency anemia, unspecified	280.9
Nonspecific abnormal electroencephalogram (EEG)	794.02
Severe pre-eclampsia, complicating the puerperium	O14.15
Peripheral neuritis in pregnancy, postpartum condition or complication	646.44
Suicide and self-inflicted poisoning by other and unspecified solid and liquid substances	E95.09
Alcohol abuse, continuous	305.01
Unspecified renal disease in pregnancy, without mention of hypertension, antepartum condition or complication	646.23
Subarachnoid hemorrhage following injury without mention of open intracranial wound, unspecified state of consciousness	852
Full incontinence of feces	787.6
Premature separation of placenta, antepartum condition or complication	641.23
Disorders of bilirubin excretion	277.4
Fracture of medial malleolus, open	824.1
Below knee amputation status	V49.75
Other hemochromatosis	275.03
Malignant neoplasm of other specified sites of female breast	174.8
Prepatellar bursitis	726.65
Asthma, unspecified type, unspecified	493.9
Nonpurulent mastitis associated with childbirth, postpartum condition or complication	675.24
Closed fracture of malar and maxillary bones	802.4
Antidepressant type abuse, unspecified	305.8
Accidental poisoning by other specified tranquilizers	E85.38
Open fracture of upper end of tibia alone	823.1
Other and unspecified special symptoms or syndromes, not elsewhere classified	307.9
Late effect of certain other external causes	909.4
Antidepressants causing adverse effects in therapeutic use	E93.90
Labyrinthitis, unspecified	386.3
Other noninfectious disorders of lymphatic channels	457.8
Mechanical complication due to graft of other tissue, not elsewhere classified	996.52
Other protein-calorie malnutrition	263.8
Urinary obstruction, unspecified	599.6
Hypertrophy (benign) of prostate without urinary obstruction and other lower urinary tract symptom (LUTS)	600
Fracture, cause unspecified	E88.7
Abnormal glucose tolerance of mother, delivered, with or without mention of antepartum condition	648.81
Elderly primigravida, antepartum condition or complication	659.53
Cervical incompetence, antepartum condition or complication	654.53
Accidental poisoning by antidepressants	E85.40
Other encephalopathy	348.39
Ulcerative (chronic) enterocolitis	556
Spontaneous abortion, without mention of complication, incomplete	634.91
Closed Monteggia's fracture	813.03
Dehydration	276.51
Secondary neuroendocrine tumor of peritoneum	209.74
Dissociative identity disorder	300.14
Other specified causes of urethral stricture	598.8
Attention to tracheostomy	V55.0
Hallux valgus (acquired)	735
Nonspecific reaction to tuberculin skin test without active tuberculosis (2)	795.51
Other specified infectious and parasitic diseases of mother, antepartum condition or complication	647.83
Accidents caused by knives, swords, and daggers	E92.03
Profound impairment, both eyes, impairment level not further specified	369
Urethral hypermobility	599.81
Benign neoplasm of breast	217
Chronic venous embolism and thrombosis of subclavian veins	453.75
Pain in limb	729.5
Elderly primigravida, delivered, with or without mention of antepartum condition	659.51
Acute glomerulonephritis with other specified pathological lesion in kidney	580.89
Disruption of internal operation (surgical) wound	998.31
Puerperal endometritis, postpartum condition or complication	670.14
Radial styloid tenosynovitis	727.04
Diabetes mellitus without mention of complication, type I (juvenile type), uncontrolled	250.03
Other specified diseases of blood and blood-forming organs	289.89
Uterovaginal prolapse, incomplete	618.2
Other venous embolism and thrombosis of unspecified site	453.9
Poisoning by selective serotonin reuptake inhibitors	969.03
Other diuretics causing adverse effects in therapeutic use	E94.44
Acute venous embolism and thrombosis of deep vessels of distal lower extremity	453.42
Suicide and self-inflicted injury by cutting and piercing instrument	E95.6
Previous cesarean delivery, antepartum condition or complication	654.23
Late effects of self-inflicted injury	E95.9
Secondary neuroendocrine tumor of bone	209.73
Open wound of foot except toe(s) alone, without mention of complication	892
Common variable immunodeficiency	279.06
Drug induced neutropenia	288.03
Unspecified gastritis and gastroduodenitis, without mention of hemorrhage	535.5
Candidiasis of lung	112.4
Prolapse of vaginal vault after hysterectomy	618.5
Diabetes mellitus of mother, complicating pregnancy, childbirth, or the puerperium, antepartum condition or complication	648.03
Disturbances of sulphur-bearing amino-acid metabolism	270.4
Mantle cell lymphoma, lymph nodes of multiple sites	200.48
Bipolar I disorder, most recent episode (or current) mixed, unspecified	296.6
Bilious emesis	787.04
Pressure ulcer, stage I	707.21
Secondary and unspecified malignant neoplasm of lymph nodes of axilla and upper limb	196.3
Tension headache	307.81
Other postprocedural status	V45.89
Premature separation of placenta, delivered, with or without mention of antepartum condition	641.21
Diaphragmatic hernia without mention of obstruction or gangrene	553.3
Physical restraints status	V49.87
Infections of genitourinary tract in pregnancy, antepartum condition or complication	646.63
Other and unspecified hyperlipidemia	272.4
Precipitous drop in hematocrit	790.01
Closed dislocation of ankle	837
Other congenital deformity of hip (joint)	755.63
Myocardial infarction type 2	I21.A1
Pressure ulcer, elbow	707.01
Other joint derangement, not elsewhere classified, other specified sites	718.88
Other parent-child problems	V61.29
Acquired equinovarus deformity	736.71
Malignant neoplasm of sigmoid colon	153.3
Other viral diseases in the mother, delivered, with or without mention of antepartum condition	647.61
Open wound of hand except finger(s) alone, without mention of complication	882
Other specified forms of chronic ischemic heart disease	414.8
Family history of unspecified malignant neoplasm	V16.9
Unspecified acute reaction to stress	308.9
Mineral deficiency, not elsewhere classified	269.3
Nontraffic accident involving other off-road motor vehicle injuring driver of motor vehicle other than motorcycle	E82.10
Conjunctival hemorrhage	372.72
Allergy to other foods	V15.05
Poisoning by barbiturates	967
Malunion of fracture	733.81
Follicular cyst of ovary	620
Civilian activity done for income or pay	E00.00
Uterovaginal prolapse, complete	618.3
Chondromalacia of patella	717.7
Other abnormal granulation tissue	701.5
Infection with microorganisms resistant to macrolides	V09.2
Mechanical complication due to insulin pump	996.57
Endometriosis of pelvic peritoneum	617.3
Pneumonia due to other gram-negative bacteria	482.83
Left-sided ulcerative (chronic) colitis	556.5
Accidents caused by other powered hand tools	E92.01
Hematuria, unspecified	599.7
Other mechanical complication of genitourinary device, implant, and graft	996.39
Esophagitis, unspecified	530.1
Acute inflammatory diseases of uterus, except cervix	615
Encounter for breast reconstruction following mastectomy	V51.0
Body Mass Index 31.0-31.9, adult	V85.31
Accidents caused by woodworking and forming machines	E91.94
Premature rupture of membranes, delivered, with or without mention of antepartum condition	658.11
Open wound of finger(s), with tendon involvement	883.2
Non-pressure chronic ulcer of other part of left foot with other specified severity	L97.528
Mixed irritable bowel syndrome	K58.2
Need for prophylactic vaccination and inoculation against viral hepatitis	V05.3
Epilepsy, unspecified, with intractable epilepsy	345.91
Open wound of hand except finger(s) alone, complicated	882.1
Urinary incontinence, unspecified	788.3
REM sleep behavior disorder	327.42
Inguinal hernia, with obstruction, without mention of gangrene, unilateral or unspecified (not specified as recurrent)	550.1
Spinal stenosis, lumbar region, without neurogenic claudication	724.02
Secondary malignant neoplasm of other respiratory organs	197.3
Unspecified drug dependence, continuous	304.91
Other cardiovascular diseases of mother, antepartum condition or complication	648.63
Infection and inflammatory reaction due to other internal prosthetic device, implant, and graft	996.69
Pseudomonas infection in conditions classified elsewhere and of unspecified site	41.7
Other specified disorders of nervous system	349.89
Delayed and secondary postpartum hemorrhage, postpartum condition or complication	666.24
Other disorders of muscle, ligament, and fascia	728.89
Feeding difficulties and mismanagement	783.3
Aneurysm of renal artery	442.1
Other psoriasis	696.1
Benign essential hypertension complicating pregnancy, childbirth, and the puerperium, antepartum condition or complication	642.03
Mild or unspecified pre-eclampsia, postpartum condition or complication	642.44
Elbow, forearm, and wrist injury	959.3
Intrauterine death, affecting management of mother, delivered, with or without mention of antepartum condition	656.41
Acute on chronic combined systolic and diastolic heart failure	428.43
Other psychoactive substance abuse, in remission	F19.11
Other specified urticaria	708.8
Other specified injury caused by animal	E90.68
Right bundle branch block	426.4
Chronic tension type headache	339.12
Removal of other organ (partial) (total) causing abnormal patient reaction, or later complication, without mention of misadventure at time of operation	E87.86
Abnormal glucose tolerance of mother, antepartum condition or complication	648.83
Pulmonary collapse	518
Open wound of buttock, without mention of complication	877
Other seborrheic keratosis	702.19
Cystic fibrosis without mention of meconium ileus	277
Unspecified adverse effect of other drug, medicinal and biological substance	995.29
Chronic total occlusion of coronary artery	414.2
Family history of allergic disorders	V19.6
Renal dialysis status (2)	V45.11
Acute gastric ulcer with hemorrhage, without mention of obstruction	531
Secondary hyperparathyroidism (of renal origin)	588.81
Other headache syndromes	339.89
Sprains and strains of unspecified site of shoulder and upper arm	840.9
Poisoning by salicylates	965.1
Altered mental status	780.97
Chronic migraine without aura, without mention of intractable migraine without mention of status migrainosus	346.7
Ankylosis of joint, lower leg	718.56
Pain in joint, site unspecified	719.4
Immune thrombocytopenic purpura	287.31
Gross hematuria	599.71
Enthesopathy of unspecified site	726.9
Swelling of limb	729.81
Other mechanical complication of prosthetic joint implant	996.47
Congenital hydrocephalus	742.3
Contact dermatitis and other eczema due to other chemical products	692.4
Dermatomycosis, unspecified	111.9
Tear of medial cartilage or meniscus of knee, current	836
Personal history, urinary (tract) infection	V13.02
Social maladjustment	V62.4
Umbilical hernia without mention of obstruction or gangrene	553.1
Mastodynia	611.71
Closed fracture of shaft of metacarpal bone(s)	815.03
Personal history of malignant neoplasm of rectum, rectosigmoid junction, and anus	V10.06
Late effects of cerebrovascular disease, aphasia	438.11
Motor vehicle traffic accident involving collision with pedestrian injuring pedestrian	E81.47
Catatonic type schizophrenia, unspecified	295.2
Contusion of forearm	923.1
Other specified inflammatory polyarthropathies	714.89
Ulcer of heel and midfoot	707.14
Pain in joint, multiple sites	719.49
Other and unspecified abnormality of organs and soft tissues of pelvis, delivered, with or without mention of antepartum condition	654.91
Personal history of malignant neoplasm of other parts of uterus	V10.42
Tear film insufficiency, unspecified	375.15
Other septicemia due to gram-negative organisms	38.49
Endometriosis of ovary	617.1
Chronic lymphocytic thyroiditis	245.2
Mechanical complication due to peritoneal dialysis catheter	996.56
Nontraumatic compartment syndrome of lower extremity	729.72
Other specified disorders of metabolism	277.89
Anemia in neoplastic disease	285.22
Spina bifida occulta	756.17
Other hyperalimentation	278.8
Closed fracture of shaft of radius (alone)	813.21
Unspecified renal disease in pregnancy, without mention of hypertension, delivered, with or without mention of antepartum condition	646.21
Dysmenorrhea	625.3
Family history of asthma	V17.5
Other joint replacement	V43.69
Lens replaced by other means	V43.1
Hyperemesis gravidarum with metabolic disturbance, antepartum condition or complication	643.13
Cervical shortening, antepartum condition or complication	649.73
Observation and evaluation for other specified suspected conditions	V71.89
Other emotional disturbances of childhood or adolescence	313.89
Exostosis of unspecified site	726.91
Late effects of cerebrovascular disease, cognitive deficits	438
Acute on chronic systolic heart failure	428.23
Family history of other endocrine and metabolic diseases	V18.19
Antineoplastic chemotherapy induced anemia	285.3
Arthropathy, unspecified, hand	716.94
Other disturbances of aromatic amino-acid metabolism	270.2
Cystic fibrosis gene carrier	V83.81
Papilledema, unspecified	377
Perpetrator of child and adult abuse, by spouse or partner	E96.73
Other postoperative functional disorders	564.4
Poisoning by skeletal muscle relaxants	975.2
Varicose veins of lower extremities with inflammation	454.1
Infections of genitourinary tract in pregnancy, postpartum condition or complication	646.64
Conduction disorder, unspecified	426.9
Other specified noninflammatory disorders of vulva and perineum	624.8
Periorbital cellulitis	L03.213
Caught accidentally in or between objects	E91.8
Late effect of radiation	909.2
Arthropathy, unspecified, lower leg	716.96
Osteoporosis, unspecified	733
Other threatened labor, antepartum condition or complication	644.13
Ischemic optic neuropathy	377.41
Disorders of copper metabolism	275.1
Cannabis dependence, continuous	304.31
Acute venous embolism and thrombosis of unspecified deep vessels of lower extremity	453.4
Constipation, unspecified	564
Sedative, hypnotic or anxiolytic abuse, continuous	305.41
Sprains and strains of unspecified site of hip and thigh	843.9
Mixed incontinence (male) (female)	788.33
Unspecified polyarthropathy or polyarthritis, site unspecified	716.5
Unspecified glaucoma	365.9
Diabetes with other specified manifestations, type II or unspecified type, uncontrolled	250.82
Compression of vein	459.2
Open wound of abdominal wall, anterior, without mention of complication	879.2
Effusion of joint, ankle and foot	719.07
Personal history of unspecified circulatory disease	V12.50
Need for prophylactic immunotherapy	V07.2
Abnormal coagulation profile	790.92
Twin pregnancy, antepartum condition or complication	651.03
Other family disruption	V61.09
Closed dislocation of hip, unspecified site	835
Nausea alone	787.02
Disturbances of amino-acid transport	270
Other musculoskeletal symptoms referable to limbs	729.89
Subarachnoid hemorrhage following injury without mention of open intracranial wound, with loss of consciousness of unspecified duration	852.06
Nephrogenic diabetes insipidus	588.1
Personal history of malignant neoplasm of ovary	V10.43
Secondary malignant neoplasm of kidney	198
Disorders of sacrum	724.6
Low bladder compliance	596.52
Other enthesopathy of ankle and tarsus	726.79
Family history of malignant neoplasm of breast	V16.3
Other overexertion and strenuous and repetitive movements or loads	E92.78
Achalasia and cardiospasm	530
Foreign body accidentally entering other orifice	E91.5
Dermatitis due to drugs and medicines taken internally	693
Primary hypercoagulable state	289.81
Lymphocytopenia	288.51
Contusion of ankle	924.21
Atypical depressive disorder	296.82
Abnormality of gait	781.2
Ventral, unspecified, hernia without mention of obstruction or gangrene	553.2
Circumscribed scleroderma	701
Perpetrator of child and adult abuse, by father, stepfather, or boyfriend	E96.70
Metabolic encephalopathy	348.31
Twin gestation, dichorionic/diamniotic (two placentae, two amniotic sacs)	V91.03
Coagulation defects complicating pregnancy, childbirth, or the puerperium, delivered, with or without mention of antepartum condition	649.31
Transient retinal arterial occlusion	362.34
Other specified episodic mood disorder	296.99
Profound impairment, one eye, impairment level not further specified	369.6
Acute alcoholic intoxication in alcoholism, episodic	303.02
Biliary cirrhosis	571.6
Sicca syndrome	710.2
Chronic peptic ulcer of unspecified site without mention of hemorrhage or perforation, without mention of obstruction	533.7
Other specified indications for care or intervention related to labor and delivery, delivered, with or without mention of antepartum condition	659.81
Calculus of gallbladder and bile duct with acute cholecystitis, with obstruction	574.61
Closed fracture of mandible, angle of jaw	802.25
Other diseases of lung, not elsewhere classified	518.89
Delusional disorder	297.1
Chronic gastric ulcer without mention of hemorrhage or perforation, without mention of obstruction	531.7
Hordeolum externum	373.11
Leukocytopenia, unspecified	288.5
Reiter's disease	99.3
Broad ligament laceration syndrome	620.6
Fever, unspecified	780.6
Unspecified inflammatory disease of uterus	615.9
Bipolar disorder, unspecified	296.8
Other psychological or physical stress, not elsewhere classified	V62.89
Mononeuritis of unspecified site	355.9
Congenital monoplegia	343.3
Transient hypertension of pregnancy, antepartum condition or complication	642.33
Cannabis dependence, in remission	304.33
Outcome of delivery, single stillborn	V27.1
Inhalation and ingestion of other object causing obstruction of respiratory tract or suffocation	E91.2
Other appendicitis	542
Chronic kidney disease, Stage III (moderate)	585.3
Aneurysm of artery of neck	442.81
Calculus of bile duct with other cholecystitis, without mention of obstruction	574.4
Secondary malignant neoplasm of large intestine and rectum	197.5
Arthropathy, unspecified, ankle and foot	716.97
Other complications due to genitourinary device, implant, and graft	996.76
Ventilator associated pneumonia	997.31
Traumatic amputation of other finger(s) (complete) (partial), without mention of complication	886
Abrasion or friction burn of elbow, forearm, and wrist, without mention of infection	913
Other specified megaloblastic anemias not elsewhere classified	281.3
Injury to spleen without mention of open wound into cavity, hematoma without rupture of capsule	865.01
Suicide and self-inflicted poisoning by other sedatives and hypnotics	E95.02
Sleep disturbance, unspecified	780.5
Personal history of nutritional deficiency	V12.1
Chronic pyelonephritis without lesion of renal medullary necrosis	590
Bacterial enteritis, unspecified	8.5
Other tear of cartilage or meniscus of knee, current	836.2
Other venous embolism and thrombosis of renal vein	453.3
Closed fracture of shaft of fibula alone	823.21
Esophageal reflux	530.81
Post-traumatic headache, unspecified	339.2
Aftercare following explantation of joint prosthesis	V54.82
Other late effects of cerebrovascular disease, dysphagia	438.82
Facial weakness	781.94
Accidental poisoning by psychostimulants	E85.42
Slowing of urinary stream	788.62
Benign neoplasm of cerebral meninges	225.2
Undifferentiated somatoform disorder	300.82
Urethral stricture, unspecified	598.9
Hypocalcemia	275.41
Dysphagia, unspecified	787.2
Other dysfunctions of sleep stages or arousal from sleep	307.47
Dementia in conditions classified elsewhere with behavioral disturbance	294.11
Nonspecific (abnormal) findings on radiological and other examination of biliary tract	793.3
Postpartum coagulation defects, delivered, with mention of postpartum complication	666.32
[truncated: 1,797 more rows]
